# Supplementary material for: Intrauterine growth and the tangential expansion of the human cerebral cortex in times of food scarcity and abundance
Source: Nat Commun. 2024 Feb 13;15:1205. doi: 10.1038/s41467-024-45409-6 (PMC10864407; doi:10.1038/s41467-024-45409-6)
Supplement: Supplementary file 4 — Supplementary Data 1-2 [file 41467_2024_45409_MOESM4_ESM.xlsx]

## Sheet: Index
Supplementary Tables
Enrichment analyses were performed using Enrichr (https://maayanlab.cloud/Enrichr) and two-tailed hypergeometric tests, with p-value adjustment using the Benjamini-Hochberg method.
Table S1A.	Top pathways: within-network direct protein-protein interactions (Biological processes)
Table S1B.	Top pathways: within-network direct protein-protein interactions (Cellular component)
Table S1C.	Top pathways: within-network direct protein-protein interactions (Molecular function)
Table S2A.	All interactions: fetal
Table S2B.	All interactions: maternal
Table S2C.	All interactions: famine

## Sheet: S1A. Biological
S1A: Biological process
Group	Term	Overlap	P-value	Adjusted P-value	Genes
Fetal	cellular response to insulin stimulus (GO:0032869)	6/129	6.14928e-08	3.05134e-05	IGF2;SLC2A4;IDE;GCK;INS;IGF1R
Fetal	carbohydrate homeostasis (GO:0033500)	5/70	9.98803e-08	3.05134e-05	G6PC2;SLC2A4;GCK;INS;IGF1R
Fetal	glucose homeostasis (GO:0042593)	5/86	2.82086e-07	5.74515e-05	G6PC2;SLC2A4;GCK;INS;IGF1R
Fetal	positive regulation of glycogen biosynthetic process (GO:0045725)	3/14	1.47125e-06	0.000224482	IGF2;GCK;INS
Fetal	positive regulation of glycogen metabolic process (GO:0070875)	3/15	1.837e-06	0.000224482	IGF2;GCK;INS
Fetal	insulin receptor signaling pathway (GO:0008286)	4/73	6.16805e-06	0.000628113	IGF2;IDE;INS;IGF1R
Fetal	regulation of glycogen biosynthetic process (GO:0005979)	3/26	1.03683e-05	0.000905	IGF2;GCK;INS
Fetal	positive regulation of signal transduction (GO:0009967)	5/252	5.42863e-05	0.00414612	HHEX;DLG4;IGF2;SLC2A4;INS
Fetal	positive regulation of neuron projection arborization (GO:0150012)	2/8	7.34634e-05	0.00489907	DLG4;DVL2
Fetal	negative regulation of cellular biosynthetic process (GO:0031327)	3/52	8.55928e-05	0.00489907	ACADVL;GCK;INS
Fetal	positive regulation of transcription by RNA polymerase II (GO:0045944)	8/908	8.81994e-05	0.00489907	EIF5A;HHEX;DVL2;IGF2;NR2F2;ESR1;ATAD2B;FOXA2
Fetal	positive regulation of protein kinase B signaling (GO:0051897)	4/161	0.000137982	0.00702556	IGF2;ESR1;INS;IGF1R
Fetal	regulation of MAPK cascade (GO:0043408)	4/166	0.000155213	0.007295	SPRED1;IGF2;INS;IGF1R
Fetal	positive regulation of developmental process (GO:0051094)	4/177	0.000198536	0.0077748	DLG4;DVL2;INS;FOXA2
Fetal	negative regulation of gluconeogenesis (GO:0045721)	2/13	0.000203595	0.0077748	GCK;INS
Fetal	positive regulation of insulin receptor signaling pathway (GO:0046628)	2/13	0.000203595	0.0077748	IGF2;INS
Fetal	positive regulation of cellular response to insulin stimulus (GO:1900078)	2/14	0.000237283	0.0078766	IGF2;INS
Fetal	vasodilation (GO:0042311)	2/14	0.000237283	0.0078766	ADRB1;INS
Fetal	regulation of peptide hormone secretion (GO:0090276)	3/74	0.000244935	0.0078766	G6PC2;GCK;INS
Fetal	regulation of neuron projection arborization (GO:0150011)	2/15	0.000273506	0.0083556	DLG4;DVL2
Fetal	negative regulation of fatty acid metabolic process (GO:0045922)	2/17	0.000353525	0.0100117	ACADVL;INS
Fetal	regulation of protein kinase B signaling (GO:0051896)	4/207	0.000360487	0.0100117	IGF2;ESR1;INS;IGF1R
Fetal	transmembrane receptor protein tyrosine kinase signaling pathway (GO:0007169)	5/404	0.000488522	0.0125349	SPRED1;IGF2;IDE;INS;IGF1R
Fetal	negative regulation of cyclin-dependent protein serine/threonine kinase activity (GO:0045736)	2/20	0.000492369	0.0125349	HHEX;NR2F2
Fetal	positive regulation of transcription, DNA-templated (GO:0045893)	8/1183	0.000538095	0.0130358	EIF5A;HHEX;DVL2;IGF2;NR2F2;ESR1;ATAD2B;FOXA2
Fetal	negative regulation of cyclin-dependent protein kinase activity (GO:1904030)	2/22	0.000597383	0.0130358	HHEX;NR2F2
Fetal	negative regulation of small molecule metabolic process (GO:0062014)	2/22	0.000597383	0.0130358	GCK;INS
Fetal	positive regulation of signal transduction by p53 class mediator (GO:1901798)	2/22	0.000597383	0.0130358	EIF5A;SPRED1
Fetal	regulation of protein catabolic process (GO:0042176)	3/102	0.000628696	0.0131128	HECW1;IDE;INS
Fetal	glucose 6-phosphate metabolic process (GO:0051156)	2/23	0.000653602	0.0131128	G6PC2;GCK
Fetal	regulation of insulin secretion (GO:0050796)	3/104	0.000665298	0.0131128	G6PC2;GCK;FOXA2
Fetal	regulation of canonical Wnt signaling pathway (GO:0060828)	4/253	0.00076676	0.0138989	HHEX;ZNRF3;HECW1;DVL2
Fetal	positive regulation of phosphorylation (GO:0042327)	4/253	0.00076676	0.0138989	DVL2;IGF2;INS;IGF1R
Fetal	negative regulation of cellular carbohydrate metabolic process (GO:0010677)	2/25	0.000773425	0.0138989	GCK;INS
Fetal	positive regulation of metabolic process (GO:0009893)	3/113	0.000846802	0.01452	ADRB1;INS;IGF1R
Fetal	positive regulation of protein metabolic process (GO:0051247)	3/115	0.000890984	0.01452	HECW1;IDE;INS
Fetal	positive regulation of nuclear division (GO:0051785)	2/27	0.000903043	0.01452	IGF2;INS
Fetal	dendritic spine organization (GO:0097061)	2/27	0.000903043	0.01452	DLG4;IGF1R
Fetal	positive regulation of cell projection organization (GO:0031346)	3/117	0.000936606	0.0146735	DLG4;DVL2;INS
Fetal	negative regulation of epithelial to mesenchymal transition (GO:0010719)	2/29	0.00104239	0.0155342	SPRED1;FOXA2
Fetal	regulation of gluconeogenesis (GO:0006111)	2/29	0.00104239	0.0155342	GCK;INS
Fetal	regulation of protein secretion (GO:0050708)	3/125	0.00113386	0.0164949	G6PC2;GCK;INS
Fetal	positive regulation of macromolecule biosynthetic process (GO:0010557)	3/129	0.00124159	0.0176421	IGF2;GCK;INS
Fetal	positive regulation of mitotic nuclear division (GO:0045840)	2/36	0.00160588	0.0222998	IGF2;INS
Fetal	negative regulation of cellular metabolic process (GO:0031324)	2/39	0.00188299	0.0255668	DLG4;INS
Fetal	cellular glucose homeostasis (GO:0001678)	2/43	0.00228522	0.0297079	GCK;IGF1R
Fetal	positive regulation of peptide hormone secretion (GO:0090277)	2/43	0.00228522	0.0297079	GCK;INS
Fetal	positive regulation of multicellular organismal process (GO:0051240)	4/345	0.00239868	0.0305332	ADRB1;INS;IGF1R;FOXA2
Fetal	regulation of insulin receptor signaling pathway (GO:0046626)	2/45	0.00250024	0.0306518	IGF2;INS
Fetal	negative regulation of canonical Wnt signaling pathway (GO:0090090)	3/165	0.00250833	0.0306518	ZNRF3;HECW1;DVL2
Fetal	ubiquitin-dependent protein catabolic process (GO:0006511)	4/354	0.00263258	0.0315393	ZNRF3;UBE2D4;UBXN2A;HECW1
Fetal	response to glucose (GO:0009749)	2/49	0.00295778	0.0347539	GCK;IGF1R
Fetal	regulation of protein modification process (GO:0031399)	2/51	0.00320018	0.036289	SPRED1;IGF2
Fetal	positive regulation of cellular biosynthetic process (GO:0031328)	3/180	0.00320722	0.036289	IGF2;GCK;INS
Fetal	endoplasmic reticulum to Golgi vesicle-mediated transport (GO:0006888)	3/185	0.00346414	0.0384834	YKT6;ANK1;INS
Fetal	negative regulation of cell differentiation (GO:0045596)	3/191	0.0037887	0.0398235	SPRED1;IGF2;FOXA2
Fetal	negative regulation of Wnt signaling pathway (GO:0030178)	3/191	0.0037887	0.0398235	ZNRF3;HECW1;DVL2
Fetal	protein-containing complex disassembly (GO:0032984)	2/56	0.00384548	0.0398235	DVL2;GABARAP
Fetal	autophagosome organization (GO:1905037)	2/56	0.00384548	0.0398235	UBXN2A;GABARAP
Fetal	positive regulation of gene expression, epigenetic (GO:0045815)	2/57	0.00398122	0.0398775	BAZ1B;ATAD2B
Fetal	regulation of mitotic nuclear division (GO:0007088)	2/57	0.00398122	0.0398775	IGF2;INS
Fetal	autophagosome assembly (GO:0000045)	2/58	0.00411917	0.0405937	UBXN2A;GABARAP
Maternal	epoxygenase P450 pathway (GO:0019373)	4/19	9.25289e-08	3.92033e-05	CYP2C9;CYP1A2;CYP2C19;CYP2C18
Maternal	exogenous drug catabolic process (GO:0042738)	4/22	1.73749e-07	3.92033e-05	CYP2C9;CYP1A2;CYP2C19;CYP2C18
Maternal	drug catabolic process (GO:0042737)	4/23	2.09975e-07	3.92033e-05	CYP2C9;CYP1A2;CYP2C19;CYP2C18
Maternal	monoterpenoid metabolic process (GO:0016098)	3/6	2.26609e-07	3.92033e-05	CYP2C9;CYP1A2;CYP2C19
Maternal	terpenoid metabolic process (GO:0006721)	3/7	3.95929e-07	5.47966e-05	CYP2C9;CYP1A2;CYP2C19
Maternal	omega-hydroxylase P450 pathway (GO:0097267)	3/10	1.35094e-06	0.000155808	CYP2C9;CYP1A2;CYP2C19
Maternal	negative regulation of MAP kinase activity (GO:0043407)	4/48	4.42437e-06	0.000437381	DUSP1;NPPA;PTPRJ;SH2B3
Maternal	negative regulation of intracellular signal transduction (GO:1902532)	6/198	5.87871e-06	0.000508509	SPI1;DUSP1;NDUFS3;PTPRJ;MAPKAPK5;SH2B3
Maternal	arachidonic acid metabolic process (GO:0019369)	4/57	8.8471e-06	0.000627562	CYP2C9;CYP1A2;CYP2C19;CYP2C18
Maternal	interleukin-6-mediated signaling pathway (GO:0070102)	3/18	9.06882e-06	0.000627562	YAP1;SPI1;PTPN11
Maternal	cellular senescence (GO:0090398)	3/27	3.20399e-05	0.0020156	SPI1;ULK3;MAPKAPK5
Maternal	cellular response to interleukin-6 (GO:0071354)	3/28	3.5827e-05	0.00206602	YAP1;SPI1;PTPN11
Maternal	estrogen metabolic process (GO:0008210)	3/30	4.42582e-05	0.0023559	CYP2C9;CYP1A2;CYP3A7
Maternal	peptidyl-tyrosine dephosphorylation (GO:0035335)	3/35	7.07752e-05	0.00333765	DUSP1;PTPRJ;PTPN11
Maternal	cytokine-mediated signaling pathway (GO:0019221)	8/621	7.59788e-05	0.00333765	YAP1;CAMK2B;SPI1;PSMC3;PTPRJ;CSK;PTPN11;SH2B3
Maternal	contact inhibition (GO:0060242)	2/6	7.71712e-05	0.00333765	YAP1;PTPRJ
Maternal	steroid metabolic process (GO:0008202)	4/104	9.51775e-05	0.00387428	CYP2C9;CYP1A2;CYP2C19;CYP3A7
Maternal	regulation of cell adhesion (GO:0030155)	4/133	0.000245628	0.00944305	DUSP1;FES;PTPRJ;PTPN11
Maternal	monocarboxylic acid metabolic process (GO:0032787)	4/143	0.000323845	0.0117948	CYP2C9;CYP1A2;CYP2C18;CYP3A7
Maternal	response to chemokine (GO:1990868)	2/14	0.000462719	0.0159478	DUSP1;SH2B3
Maternal	protein autophosphorylation (GO:0046777)	4/159	0.000483964	0.0159478	CAMK2B;FES;ULK3;MAPKAPK5
Maternal	heart development (GO:0007507)	4/164	0.000543843	0.0171063	MYBPC3;AKAP13;PLCE1;PTPN11
Maternal	regulation of hematopoietic progenitor cell differentiation (GO:1901532)	3/75	0.000684708	0.0206008	YAP1;SPI1;PSMC3
Maternal	negative regulation of protein serine/threonine kinase activity (GO:0071901)	3/78	0.000767708	0.0221356	DUSP1;PTPRJ;SH2B3
Maternal	negative regulation of macromolecule metabolic process (GO:0010605)	4/194	0.00101861	0.0271363	YAP1;ATXN2;SPI1;CELF1
Maternal	regulation of Ras protein signal transduction (GO:0046578)	3/86	0.00101957	0.0271363	AKAP13;MADD;PLCE1
Maternal	retinoid metabolic process (GO:0001523)	3/92	0.00123912	0.0317582	CYP1A2;CYP2C18;CYP3A7
Maternal	negative regulation of MAPK cascade (GO:0043409)	3/94	0.0013184	0.0325833	DUSP1;PTPRJ;SH2B3
Maternal	regulation of MAP kinase activity (GO:0043405)	3/97	0.0014432	0.0344377	DUSP1;PTPRJ;SH2B3
Maternal	retinoic acid metabolic process (GO:0042573)	2/26	0.0016238	0.0374557	CYP2C18;CYP3A7
Maternal	small GTPase mediated signal transduction (GO:0007264)	3/106	0.00186133	0.0407218	PLCE1;MAPKAPK5;RREB1
Maternal	regulation of muscle contraction (GO:0006937)	2/28	0.00188309	0.0407218	MYBPC3;PLCE1
Maternal	long-chain fatty acid biosynthetic process (GO:0042759)	2/30	0.00216072	0.0453097	CYP2C9;CYP1A2
Maternal	regulation of cellular amide metabolic process (GO:0034248)	2/32	0.00245653	0.0485691	ATXN2;MAPKAPK5
Maternal	positive regulation of lamellipodium organization (GO:1902745)	2/32	0.00245653	0.0485691	PLCE1;RREB1
Famine	positive regulation of transcription, DNA-templated (GO:0045893)	14/1183	8.23806e-05	0.0483397	ZBTB38;SS18L1;CRX;PAX3;FOXK2;GATA4;CTCF;MEIS3;NFKB1;RUNX1;RPTOR;KLF6;APEX1;HOXD3
Famine	positive regulation of transcription by RNA polymerase II (GO:0045944)	12/908	0.000101768	0.0483397	KLF6;ZBTB38;SS18L1;APEX1;CRX;PAX3;FOXK2;GATA4;HOXD3;MEIS3;NFKB1;RUNX1

## Sheet: S1B. Cellular
S1B: Cellular component
Group	Term	Overlap	P-value	Adjusted P-value	Genes
Fetal	None significant
Maternal	None significant
Famine	intracellular membrane-bounded organelle (GO:0043231)	35/5192	4.33747e-05	0.0044676	SF3B2;DNMT1;KHDRBS2;ITGB3;ISG20L2;CRX;FOXK2;GATA4;CTCF;SART1;PTBP1;SENP7;NEU4;MKNK1;PPP6R3;POLR2E;E2F6;CDK5RAP3;OSBPL7;ZBTB38;DAPK2;SS18L1;TPRX1;NFKB1;RUNX1;LATS1;ITPKB;EHD1;KLF6;H3-4;APEX1;EEF1A2;PRTN3;RGS12;HOXD3
Famine	nucleus (GO:0005634)	31/4484	0.00010306	0.00530757	SF3B2;DNMT1;KHDRBS2;ITGB3;ISG20L2;CRX;FOXK2;GATA4;CTCF;SART1;PTBP1;SENP7;MKNK1;PPP6R3;POLR2E;E2F6;CDK5RAP3;ZBTB38;DAPK2;SS18L1;TPRX1;NFKB1;RUNX1;LATS1;ITPKB;KLF6;H3-4;APEX1;EEF1A2;RGS12;HOXD3
Famine	nucleolus (GO:0005730)	9/733	0.00135516	0.0465273	PTBP1;KLF6;APEX1;MRTO4;POLR2E;RGS12;CTCF;BUD23;CDK5RAP3

## Sheet: S1C. Molecular
S1C: Molecular function
Group	Term	Overlap	P-value	Adjusted P-value	Genes
Fetal	insulin-like growth factor receptor binding (GO:0005159)	2/14	0.000237283	0.0149281	IGF2;INS
Fetal	adrenergic receptor binding (GO:0031690)	2/17	0.000353525	0.0149281	DLG4;ADRB1
Fetal	TBP-class protein binding (GO:0017025)	2/22	0.000597383	0.0149281	HHEX;ESR1
Fetal	general transcription initiation factor binding (GO:0140296)	2/26	0.000837014	0.0149281	HHEX;ESR1
Fetal	phosphatase binding (GO:0019902)	3/114	0.000868714	0.0149281	SPRED1;DLG4;ANK1
Fetal	kinase binding (GO:0019900)	5/461	0.000886816	0.0149281	SPRED1;TBL2;DLG4;KIF11;ESR1
Fetal	frizzled binding (GO:0005109)	2/34	0.00143295	0.0206754	ZNRF3;DVL2
Maternal	steroid hydroxylase activity (GO:0008395)	5/36	1.83845e-08	1.74652e-06	CYP2C9;CYP1A2;CYP2C19;CYP2C18;CYP3A7
Maternal	oxidoreductase activity, acting on paired donors, with incorporation or reduction of molecular oxygen, reduced flavin or flavoprotein as one donor, and incorporation of one atom of oxygen (GO:0016712)	4/20	1.15467e-07	5.4847e-06	CYP2C9;CYP1A2;CYP2C19;CYP2C18
Maternal	arachidonic acid epoxygenase activity (GO:0008392)	3/16	6.24378e-06	0.00019772	CYP2C9;CYP2C19;CYP2C18
Maternal	arachidonic acid monooxygenase activity (GO:0008391)	3/19	1.07519e-05	0.000255357	CYP2C9;CYP2C19;CYP2C18
Maternal	mitogen-activated protein kinase binding (GO:0051019)	3/29	3.98966e-05	0.000758035	DUSP1;PTPRJ;MAPKAPK5
Maternal	estrogen 2-hydroxylase activity (GO:0101021)	2/5	5.15228e-05	0.000767344	CYP1A2;CYP3A7
Maternal	heme binding (GO:0020037)	4/91	5.65412e-05	0.000767344	CYP2C9;CYP1A2;CYP2C19;CYP2C18
Maternal	estrogen 16-alpha-hydroxylase activity (GO:0101020)	2/8	0.000143632	0.00170563	CYP1A2;CYP3A7
Maternal	retinoic acid 4-hydroxylase activity (GO:0008401)	2/9	0.000184399	0.00194643	CYP2C18;CYP3A7
Maternal	protein tyrosine phosphatase activity (GO:0004725)	3/74	0.000658376	0.00625457	DUSP1;PTPRJ;PTPN11
Maternal	protein kinase binding (GO:0019901)	6/506	0.00101053	0.00872727	DUSP1;PTPRJ;CSK;PTPN11;MAPKAPK5;SH2B3
Maternal	calmodulin-dependent protein kinase activity (GO:0004683)	2/24	0.00138302	0.0109489	CAMK2B;MAPKAPK5
Maternal	non-membrane spanning protein tyrosine kinase activity (GO:0004715)	2/35	0.00293396	0.0214405	FES;CSK
Maternal	signaling receptor complex adaptor activity (GO:0030159)	2/39	0.00363261	0.0246498	PTPN11;SH2B3
Maternal	guanyl-nucleotide exchange factor activity (GO:0005085)	3/149	0.00486617	0.0308191	AKAP13;MADD;PLCE1
Maternal	oxidoreduction-driven active transmembrane transporter activity (GO:0015453)	2/58	0.00788215	0.0468003	NDUFS3;COX5A
Famine	DNA-binding transcription activator activity, RNA polymerase II-specific (GO:0001228)	8/333	2.84869e-05	0.00213795	KLF6;CRX;FOXK2;GATA4;HOXD3;MEIS3;NFKB1;RUNX1
Famine	sequence-specific double-stranded DNA binding (GO:1990837)	11/712	5.13529e-05	0.00213795	KLF6;CRX;PAX3;FOXK2;GATA4;CTCF;HOXD3;ZBTB7B;MEIS3;NFKB1;RUNX1
Famine	RNA polymerase II cis-regulatory region sequence-specific DNA binding (GO:0000978)	14/1149	6.0224e-05	0.00213795	ZBTB38;CRX;PAX3;FOXK2;GATA4;TPRX1;CTCF;MEIS3;NFKB1;RUNX1;KLF6;HOXD3;ZBTB7B;E2F6
Famine	cis-regulatory region sequence-specific DNA binding (GO:0000987)	14/1149	6.0224e-05	0.00213795	ZBTB38;CRX;PAX3;FOXK2;GATA4;TPRX1;CTCF;MEIS3;NFKB1;RUNX1;KLF6;HOXD3;ZBTB7B;E2F6
Famine	transcription cis-regulatory region binding (GO:0000976)	9/549	0.000168681	0.00479054	CRX;FOXK2;GATA4;CTCF;HOXD3;ZBTB7B;E2F6;NFKB1;RUNX1
Famine	sequence-specific DNA binding (GO:0043565)	10/707	0.000237794	0.00562778	KLF6;ZBTB38;CRX;PAX3;FOXK2;GATA4;CTCF;HOXD3;ZBTB7B;MEIS3
Famine	RNA polymerase II transcription regulatory region sequence-specific DNA binding (GO:0000977)	14/1359	0.000350074	0.00710151	ZBTB38;CRX;PAX3;FOXK2;GATA4;TPRX1;CTCF;MEIS3;NFKB1;RUNX1;KLF6;HOXD3;ZBTB7B;E2F6
Famine	transcription regulatory region nucleic acid binding (GO:0001067)	5/212	0.00106848	0.0189655	FOXK2;GATA4;CTCF;NFKB1;RUNX1
Famine	double-stranded DNA binding (GO:0003690)	8/651	0.00252112	0.0397776	KLF6;APEX1;CRX;PAX3;GATA4;HOXD3;ZBTB7B;MEIS3
Famine	ATP binding (GO:0005524)	5/278	0.00348168	0.0494399	LATS1;GUK1;DAPK2;MKNK1;CDC42BPG

## Sheet: S2A. Fetal
Node ID	Degree	Gene Name	GO	OBO Category
P04217	1	A1BG	[blood microparticle, GO:0062023, extracellular exosome, extracellular region, extracellular space, ficolin-1-rich granule lumen, platelet alpha granule lumen, secretory granule lumen]
Q9NQ94	4	A1CF	[apolipoprotein B mRNA editing enzyme complex, cytoplasm, endoplasmic reticulum, mRNA editing complex, nucleoplasm, nucleus, mRNA binding, RNA binding, single-stranded RNA binding, cytidine to uridine editing, embryo implantation, mRNA localization resulting in posttranscriptional regulation of gene expression, mRNA modification, mRNA processing, negative regulation of nuclear-transcribed mRNA ca…	Metabolic Process
P01023	2	A2M	[blood microparticle, GO:0062023, extracellular exosome, extracellular region, extracellular space, platelet alpha granule lumen, brain-derived neurotrophic factor binding, calcium-dependent protein binding, endopeptidase inhibitor activity, enzyme binding, growth factor binding, identical protein binding, interleukin-1 binding, interleukin-8 binding, nerve growth factor binding, protease binding…	Rhythmic Process
Q9NRG9	1	AAAS	[centrosome, cytosol, membrane, mitotic spindle, nuclear envelope, nuclear membrane, nuclear pore, nucleoplasm, nucleus, spindle pole, fertilization, learning, microtubule bundle formation, mitotic spindle assembly, mRNA transport, nucleocytoplasmic transport, protein transport, regulation of nucleocytoplasmic transport]	Cellular Component Organization of Biogenesis
Q2M2I8	3	AAK1	[cell leading edge, clathrin-coated pit, clathrin-coated vesicle, cytoplasm, cytosol, extrinsic component of plasma membrane, terminal bouton, AP-2 adaptor complex binding, ATP binding, Notch binding, GO:0106310, protein serine/threonine kinase activity, membrane organization, positive regulation of Notch signaling pathway, GO:0140238, protein autophosphorylation, protein phosphorylation, protein…	Cellular Component Organization of Biogenesis
Q16613	2	AANAT	[cytoplasm, cytosol, perinuclear region of cytoplasm, 14-3-3 protein binding, aralkylamine N-acetyltransferase activity, arylamine N-acetyltransferase activity, cellular response to cAMP, circadian rhythm, indolalkylamine biosynthetic process, melatonin biosynthetic process, N-terminal protein amino acid acetylation, photoperiodism, response to calcium ion, response to copper ion, response to cor…	Rhythmic Process
Q9Y312	1	AAR2	[spliceosomal complex, U5 snRNP, spliceosomal tri-snRNP complex assembly]	Cellular Component Organization of Biogenesis
Q9BTE6	2	AARSD1	[cytoplasm, nucleus, alanine-tRNA ligase activity, ATP binding, metal ion binding, nucleic acid binding, Ser-tRNA(Ala) hydrolase activity, alanyl-tRNA aminoacylation, regulation of translational fidelity]	Metabolic Process
Q9NY61	2	AATF	[cytoplasm, Golgi apparatus, nucleolus, nucleoplasm, nucleus, transcription factor complex, leucine zipper domain binding, protein kinase binding, RNA binding, tau protein binding, cell adhesion, cellular response to DNA damage stimulus, embryonic cleavage, negative regulation of amyloid precursor protein biosynthetic process, negative regulation of apoptotic process, negative regulation of apopt…	Metabolic Process
P80404	1	ABAT	[4-aminobutyrate transaminase complex, mitochondrial matrix, mitochondrion, neuron projection, (S)-3-amino-2-methylpropionate transaminase activity, 4-aminobutyrate:2-oxoglutarate transaminase activity, identical protein binding, iron-sulfur cluster binding, metal ion binding, pyridoxal phosphate binding, succinate-semialdehyde dehydrogenase binding, aging, behavioral response to cocaine, cerebel…	Signaling
O95477	3	ABCA1	[endocytic vesicle, endoplasmic reticulum membrane, endosome, external side of plasma membrane, Golgi apparatus, intracellular membrane-bounded organelle, intracellular vesicle, membrane raft, perinuclear region of cytoplasm, phagocytic vesicle, plasma membrane, GO:0140359, apolipoprotein A-I binding, apolipoprotein A-I receptor activity, apolipoprotein binding, ATP binding, ATPase binding, ATPas…	Signaling
Q9BZC7	1	ABCA2	[ATP-binding cassette (ABC) transporter complex, cytoplasmic vesicle, endosome, endosome membrane, intracellular membrane-bounded organelle, lysosomal membrane, lysosome, membrane, microtubule organizing center, plasma membrane, GO:0140359, ATP binding, ATPase activity, coupled to transmembrane movement of substances, ceramide-translocating ATPase activity, endopeptidase regulator activity, lipid…	Metabolic Process
O94911	1	ABCA8	[basolateral plasma membrane, endoplasmic reticulum, intracellular membrane-bounded organelle, plasma membrane, GO:0140359, xenobiotic-transporting ATPase activity, ATP binding, ATPase activity, coupled to transmembrane movement of substances, lipid transporter activity, cholesterol efflux, cholesterol transport, lipid transport, positive regulation of cholesterol efflux, regulation of cholestero…	Single-Organism Process
O95342	31	ABCB11	[apical plasma membrane, cell surface, endosome, extracellular exosome, Golgi membrane, intercellular canaliculus, intracellular canaliculus, membrane, plasma membrane, recycling endosome, recycling endosome membrane, bile acid-exporting ATPase activity, xenobiotic-transporting ATPase activity, ATP binding, ATPase activity, coupled to transmembrane movement of substances, bile acid transmembrane …	Metabolic Process
Q2M3G0	1	ABCB5	[membrane, plasma membrane, xenobiotic-transporting ATPase activity, ATP binding, ATPase activity, coupled to transmembrane movement of substances, efflux transmembrane transporter activity, cell differentiation, eye development, regulation of membrane potential, transmembrane transport]	Developmental Process
Q9NP58	1	ABCB6	[ATP-binding cassette (ABC) transporter complex, cytosol, early endosome membrane, endolysosome membrane, endoplasmic reticulum, endoplasmic reticulum membrane, endosome, extracellular exosome, Golgi apparatus, Golgi membrane, lysosomal membrane, melanosome membrane, membrane, mitochondrial envelope, mitochondrial outer membrane, mitochondrion, multivesicular body membrane, nucleoplasm, plasma me…	Single-Organism Process
O75027	1	ABCB7	[membrane, mitochondrial inner membrane, mitochondrion, GO:0140481, ATP binding, ATPase activity, coupled to transmembrane movement of substances, heme transporter activity, protein homodimerization activity, cellular iron ion homeostasis, iron ion homeostasis, iron ion transmembrane transport, iron-sulfur cluster assembly, GO:0140466, negative regulation of reactive oxygen species biosynthetic p…	Cellular Component Organization of Biogenesis
Q9NUT2	1	ABCB8	[ATP-binding cassette (ABC) transporter complex, membrane, GO:0062157, mitochondrial inner membrane, mitochondrial membrane, mitochondrion, nucleolus, nucleoplasm, GO:0140359, ATP binding, ATPase activity, coupled to transmembrane movement of substances, cell volume homeostasis, GO:0140141, potassium ion transmembrane transport, transmembrane transport]	Single-Organism Process
Q9NP78	1	ABCB9	[endoplasmic reticulum membrane, intracellular membrane-bounded organelle, lysosomal membrane, lysosome, membrane, MHC class I peptide loading complex, oligopeptide-transporting ATPase activity, peptide antigen-transporting ATPase activity, peptide-transporting ATPase activity, ATP binding, ATPase activity, coupled to transmembrane movement of substances, protein homodimerization activity, TAP1 b…	Immune System Process
Q5T3U5	1	ABCC10	[basolateral plasma membrane, lysosomal membrane, membrane, plasma membrane, glutathione S-conjugate-exporting ATPase activity, GO:0140359, xenobiotic-transporting ATPase activity, ATP binding, ATPase-coupled anion transmembrane transporter activity, ATPase activity, coupled to transmembrane movement of substances, leukotriene metabolic process, leukotriene transport, lipid transport, transmembra…	Single-Organism Process
Q96J66	1	ABCC11	[apical plasma membrane, cytoplasmic vesicle membrane, extracellular exosome, membrane, plasma membrane, vacuolar membrane, bile acid-exporting ATPase activity, glutathione S-conjugate-exporting ATPase activity, xenobiotic-transporting ATPase activity, ATP binding, ATPase-coupled anion transmembrane transporter activity, ATPase activity, coupled to transmembrane movement of substances, organic an…	Single-Organism Process
Q96J65	1	ABCC12	[endoplasmic reticulum, endoplasmic reticulum membrane, membrane, GO:0140359, ATP binding, ATPase activity, coupled to transmembrane movement of substances, transmembrane transport]
Q92887	1	ABCC2	[apical plasma membrane, cell surface, intercellular canaliculus, membrane, plasma membrane, glutathione S-conjugate-exporting ATPase activity, GO:0140359, xenobiotic-transporting ATPase activity, ATP binding, ATPase-coupled anion transmembrane transporter activity, ATPase activity, coupled to transmembrane movement of substances, bilirubin transmembrane transporter activity, organic anion transm…	Single-Organism Process
O15438	1	ABCC3	[basolateral plasma membrane, membrane, plasma membrane, bile acid-exporting ATPase activity, glutathione S-conjugate-exporting ATPase activity, GO:0140359, xenobiotic-transporting ATPase activity, ATP binding, ATPase-coupled anion transmembrane transporter activity, ATPase activity, coupled to transmembrane movement of substances, glucuronoside transmembrane transporter activity, icosanoid trans…	Single-Organism Process
O15439	1	ABCC4	[apical plasma membrane, basolateral plasma membrane, external side of apical plasma membrane, Golgi apparatus, membrane, nucleolus, plasma membrane, platelet dense granule membrane, 15-hydroxyprostaglandin dehydrogenase (NAD+) activity, bile acid-exporting ATPase activity, glutathione S-conjugate-exporting ATPase activity, GO:0140359, xenobiotic-transporting ATPase activity, ATP binding, ATPase-…	Single-Organism Process
O15440	2	ABCC5	[apical plasma membrane, basolateral plasma membrane, endosome membrane, Golgi lumen, membrane, plasma membrane, xenobiotic-transporting ATPase activity, ATP binding, ATPase-coupled anion transmembrane transporter activity, ATPase activity, coupled to transmembrane movement of substances, carbohydrate derivative transporter activity, efflux transmembrane transporter activity, glutathione transmem…	Single-Organism Process
Q09428	2	ABCC8	[ATP-sensitive potassium channel complex, membrane, mitochondrion, plasma membrane, potassium ion-transporting ATPase complex, sarcolemma, synaptic vesicle membrane, GO:0140359, ADP binding, ATP binding, ATP-activated inward rectifier potassium channel activity, cation-transporting ATPase activity, ATPase activity, coupled to transmembrane movement of substances, potassium channel activity, sulfo…	Locomotion
O60706	1	ABCC9	[ATP-sensitive potassium channel complex, membrane, plasma membrane, potassium ion-transporting ATPase complex, sarcomere, GO:0140359, ATP binding, cation-transporting ATPase activity, ATPase-coupled anion transmembrane transporter activity, ATPase activity, coupled to transmembrane movement of substances, potassium channel activity, potassium channel regulator activity, sulfonylurea receptor act…	Immune System Process
P28288	3	ABCD3	[cytosol, intracellular membrane-bounded organelle, membrane, mitochondrion, peroxisomal matrix, peroxisomal membrane, peroxisome, GO:0140359, acyl-CoA hydrolase activity, ATP binding, ATPase activity, ATPase activity, coupled to transmembrane movement of substances, long-chain fatty acid transporter activity, protein homodimerization activity, protein self-association, bile acid and bile salt tr…	Metabolic Process
Q8NE71	3	ABCF1	[cytoplasm, cytosol, membrane, nuclear envelope, nucleoplasm, polysomal ribosome, ATP binding, ribosome binding, RNA binding, translation activator activity, translation factor activity, RNA binding, inflammatory response, positive regulation of translation, translation, translational initiation]	Metabolic Process
Q9UG63	2	ABCF2	[membrane, ATP binding]
Q8N2K0	1	ABHD12	[AMPA glutamate receptor complex, dendrite cytoplasm, endoplasmic reticulum membrane, membrane, plasma membrane, acylglycerol lipase activity, lysophospholipase activity, palmitoyl-(protein) hydrolase activity, phospholipase activity, acylglycerol catabolic process, adult walking behavior, arachidonic acid metabolic process, glycerophospholipid catabolic process, monoacylglycerol catabolic proces…	Metabolic Process
Q9BUJ0	1	ABHD14A	[cytoplasm, membrane, hydrolase activity]
Q96GS6	1	ABHD17A	[dendritic spine, endosome membrane, glutamatergic synapse, intracellular membrane-bounded organelle, membrane, nuclear speck, plasma membrane, postsynaptic density membrane, postsynaptic recycling endosome membrane, recycling endosome membrane, palmitoyl-(protein) hydrolase activity, negative regulation of protein localization to microtubule, positive regulation of protein localization to endoso…	Metabolic Process
Q8IZP0	4	ABI1	[cytoskeleton, cytosol, endoplasmic reticulum, extracellular exosome, filopodium tip, growth cone, lamellipodium, nucleus, postsynaptic density of dendrite, SCAR complex, cadherin binding, cytoskeletal protein binding, protein tyrosine kinase activator activity, SH3 domain binding, signaling adaptor activity, actin polymerization or depolymerization, dendrite morphogenesis, lamellipodium morphoge…	Cellular Component Organization of Biogenesis
Q9NYB9	4	ABI2	[adherens junction, cytoplasm, cytoskeleton, cytosol, dendritic spine, filopodium tip, lamellipodium, nucleus, SCAR complex, cytoskeletal adaptor activity, identical protein binding, kinase binding, proline-rich region binding, SH3 domain binding, signaling adaptor activity, ubiquitin protein ligase binding, actin polymerization or depolymerization, cell migration, cytoskeleton organization, lens…	Cellular Component Organization of Biogenesis
Q9P2A4	1	ABI3	[cytoplasm, dendritic shaft, dendritic spine, lamellipodium, membrane, postsynaptic density of dendrite, SCAR complex, actin filament binding, identical protein binding, SH3 domain binding, defense response to tumor cell, negative regulation of lamellipodium assembly, negative regulation of protein localization to plasma membrane, negative regulation of ruffle assembly, positive regulation of cel…	Cellular Component Organization of Biogenesis
P00519	10	ABL1	[actin cytoskeleton, cytoplasm, cytosol, dendrite, endoplasmic reticulum, growth cone, mitochondrion, neuronal cell body, nuclear body, nuclear membrane, nucleolus, nucleoplasm, nucleus, perinuclear region of cytoplasm, postsynapse, macromolecular complex, ruffle, actin filament binding, actin monomer binding, ATP binding, bubble DNA binding, delta-catenin binding, DNA binding, ephrin receptor bi…	Immune System Process
P42684	6	ABL2	[actin cytoskeleton, cytosol, actin filament binding, actin monomer binding, ATP binding, magnesium ion binding, manganese ion binding, non-membrane spanning protein tyrosine kinase activity, phosphotyrosine residue binding, protein kinase activity, protein tyrosine kinase activity, cell adhesion, cellular response to retinoic acid, exploration behavior, negative regulation of Rho protein signal …	Locomotion
O14639	2	ABLIM1	[actin cytoskeleton, cytoplasm, lamellipodium, stress fiber, actin binding, actin filament binding, metal ion binding, animal organ morphogenesis, cilium assembly, cytoskeleton organization, lamellipodium assembly, visual perception]	Cellular Component Organization of Biogenesis
Q6H8Q1	1	ABLIM2	[actin cytoskeleton, cytoplasm, actin filament binding, metal ion binding, actin cytoskeleton organization, transcription, DNA-templated, lamellipodium assembly]	Cellular Component Organization of Biogenesis
Q12979	1	ABR	[axon, cytosol, dendritic spine, glutamatergic synapse, membrane, Schaffer collateral - CA1 synapse, GTPase activator activity, guanyl-nucleotide exchange factor activity, activation of GTPase activity, modulation of chemical synaptic transmission, regulation of small GTPase mediated signal transduction, small GTPase mediated signal transduction]	Signaling
Q15018	1	ABRAXAS2	[BRISC complex, cytoplasm, cytosol, microtubule, nucleus, spindle pole, microtubule binding, polyubiquitin modification-dependent protein binding, attachment of spindle microtubules to kinetochore, cell division, chromosome segregation, mitotic cell cycle, mitotic spindle assembly, protein K63-linked deubiquitination, response to ischemia]	Cellular Component Organization of Biogenesis
A6QL63	1	ABTB3	[membrane, protein heterodimerization activity, SMAD protein signal transduction]	Signaling
P09110	2	ACAA1	[cytosol, extracellular region, membrane, peroxisomal matrix, peroxisome, specific granule lumen, acetate CoA-transferase activity, acetyl-CoA C-acetyltransferase activity, acetyl-CoA C-acyltransferase activity, acetyl-CoA C-myristoyltransferase activity, palmitoyl-CoA oxidase activity, alpha-linolenic acid metabolic process, bile acid metabolic process, fatty acid beta-oxidation, fatty acid beta…	Metabolic Process
P42765	2	ACAA2	[mitochondrial matrix, mitochondrion, acetyl-CoA C-acetyltransferase activity, acetyl-CoA C-acyltransferase activity, acetyl-CoA hydrolase activity, acyl-CoA hydrolase activity, myristoyl-CoA hydrolase activity, palmitoyl-CoA hydrolase activity, RNA binding, cellular response to hypoxia, cholesterol biosynthetic process, fatty acid beta-oxidation, negative regulation of mitochondrial membrane per…	Cellular Component Organization of Biogenesis
Q13085	1	ACACA	[actin cytoskeleton, cytosol, fibrillar center, mitochondrion, acetyl-CoA carboxylase activity, ATP binding, identical protein binding, metal ion binding, acetyl-CoA metabolic process, cellular response to prostaglandin E stimulus, fatty acid biosynthetic process, fatty-acyl-CoA biosynthetic process, lipid homeostasis, malonyl-CoA biosynthetic process, protein homotetramerization, protein metabol…	Metabolic Process
Q709F0	2	ACAD11	[cytoplasm, mitochondrial inner membrane, mitochondrial membrane, mitochondrion, nucleus, peroxisome, acyl-CoA dehydrogenase activity, flavin adenine dinucleotide binding, long-chain-acyl-CoA dehydrogenase activity, medium-chain-acyl-CoA dehydrogenase activity, very-long-chain-acyl-CoA dehydrogenase activity, fatty acid beta-oxidation, fatty acid beta-oxidation using acyl-CoA dehydrogenase]	Metabolic Process
Q9UKU7	1	ACAD8	[mitochondrial matrix, acyl-CoA dehydrogenase activity, flavin adenine dinucleotide binding, lipid metabolic process, valine catabolic process]	Metabolic Process
Q9H845	3	ACAD9	[dendrite, mitochondrial inner membrane, mitochondrial membrane, mitochondrion, nucleus, acyl-CoA dehydrogenase activity, fatty-acyl-CoA binding, flavin adenine dinucleotide binding, long-chain-acyl-CoA dehydrogenase activity, medium-chain-acyl-CoA dehydrogenase activity, very-long-chain-acyl-CoA dehydrogenase activity, long-chain fatty acid metabolic process, medium-chain fatty acid metabolic pr…	Cellular Component Organization of Biogenesis
P28330	1	ACADL	[cytoplasm, mitochondrial matrix, mitochondrial membrane, mitochondrion, acyl-CoA dehydrogenase activity, fatty-acyl-CoA binding, flavin adenine dinucleotide binding, identical protein binding, long-chain-acyl-CoA dehydrogenase activity, palmitoyl-CoA oxidase activity, carnitine catabolic process, carnitine metabolic process, CoA-linked, cellular lipid catabolic process, fatty acid beta-oxidation…	Metabolic Process
P11310	2	ACADM	[axon, cytoplasm, mitochondrial matrix, mitochondrial membrane, mitochondrion, nucleus, acyl-CoA dehydrogenase activity, flavin adenine dinucleotide binding, identical protein binding, medium-chain-acyl-CoA dehydrogenase activity, cardiac muscle cell differentiation, carnitine biosynthetic process, carnitine metabolic process, CoA-linked, fatty acid beta-oxidation, fatty acid beta-oxidation using…	Metabolic Process
P16219	2	ACADS	[centrosome, mitochondrial matrix, mitochondrion, nucleoplasm, nucleus, acyl-CoA dehydrogenase activity, butyryl-CoA dehydrogenase activity, flavin adenine dinucleotide binding, short-branched-chain-acyl-CoA dehydrogenase activity, butyrate catabolic process, fatty acid beta-oxidation, fatty acid beta-oxidation using acyl-CoA dehydrogenase]	Metabolic Process
P45954	1	ACADSB	[mitochondrial matrix, mitochondrion, 2-methylacyl-CoA dehydrogenase activity, acyl-CoA dehydrogenase activity, flavin adenine dinucleotide binding, identical protein binding, isobutyryl-CoA:FAD oxidoreductase activity, short-branched-chain-acyl-CoA dehydrogenase activity, fatty acid metabolic process, isoleucine catabolic process]	Metabolic Process
P49748	171	ACADVL	[extrinsic component of mitochondrial inner membrane, mitochondrial matrix, mitochondrial membrane, mitochondrial nucleoid, mitochondrion, nucleolus, nucleoplasm, acyl-CoA dehydrogenase activity, fatty-acyl-CoA binding, flavin adenine dinucleotide binding, identical protein binding, long-chain-acyl-CoA dehydrogenase activity, very-long-chain-acyl-CoA dehydrogenase activity, energy derivation by o…	Metabolic Process
P16112	1	ACAN	[GO:0062023, extracellular matrix, extracellular region, Golgi lumen, lysosomal lumen, carbohydrate binding, extracellular matrix structural constituent, hyaluronic acid binding, metal ion binding, cell adhesion, central nervous system development, proteolysis, skeletal system development]	Developmental Process
Q15027	1	ACAP1	[membrane, recycling endosome membrane, GTPase activator activity, metal ion binding, protein transport]
P24752	2	ACAT1	[extracellular exosome, mitochondrial matrix, mitochondrion, acetyl-CoA C-acetyltransferase activity, C-acetyltransferase activity, GO:0120225, enzyme binding, identical protein binding, potassium ion binding, acetyl-CoA biosynthetic process, acetyl-CoA catabolic process, adipose tissue development, brain development, coenzyme A biosynthetic process, coenzyme A metabolic process, fatty acid beta-…	Metabolic Process
Q8NC06	1	ACBD4	[cytoplasm, fatty-acyl-CoA binding, fatty acid metabolic process]	Metabolic Process
Q5T8D3	2	ACBD5	[cytoplasm, cytosol, membrane, nucleoplasm, peroxisomal membrane, peroxisome, fatty-acyl-CoA binding, autophagy of peroxisome, fatty acid metabolic process]	Metabolic Process
Q96AP0	1	ACD	[chromosome, telomeric region, nuclear body, nuclear telomere cap complex, nucleoplasm, shelterin complex, telomerase holoenzyme complex, DNA polymerase binding, macromolecular complex binding, telomeric DNA binding, embryonic limb morphogenesis, establishment of protein localization to telomere, intracellular protein transport, negative regulation of telomere maintenance via telomerase, positive…	Metabolic Process
P22303	1	ACHE	[basement membrane, cell surface, extracellular region, extracellular space, Golgi apparatus, membrane, neuromuscular junction, nucleus, perinuclear region of cytoplasm, plasma membrane, synapse, synaptic cleft, acetylcholine binding, acetylcholinesterase activity, amyloid-beta binding, cholinesterase activity, collagen binding, hydrolase activity, laminin binding, protein homodimerization activi…	Signaling
Q9UKV3	1	ACIN1	[ASAP complex, cytosol, nuclear speck, nucleoplasm, nucleus, plasma membrane, ATPase activity, enzyme binding, nucleic acid binding, RNA binding, apoptotic chromosome condensation, erythrocyte differentiation, mRNA processing, negative regulation of mRNA splicing, via spliceosome, positive regulation of apoptotic process, positive regulation of monocyte differentiation, RNA splicing]	Immune System Process
P25106	1	ACKR3	[cell surface, clathrin-coated pit, early endosome, endosome, external side of plasma membrane, intracellular membrane-bounded organelle, nucleus, plasma membrane, recycling endosome, C-C chemokine binding, C-C chemokine receptor activity, C-X-C chemokine binding, C-X-C chemokine receptor activity, coreceptor activity, scavenger receptor activity, angiogenesis, calcium-mediated signaling, cell ad…	Locomotion
P53396	1	ACLY	[azurophil granule lumen, cytosol, extracellular exosome, extracellular region, ficolin-1-rich granule lumen, membrane, nucleoplasm, ATP binding, ATP citrate synthase activity, metal ion binding, acetyl-CoA biosynthetic process, cholesterol biosynthetic process, citrate metabolic process, coenzyme A metabolic process, fatty acid biosynthetic process, lipid biosynthetic process, oxaloacetate metab…	Metabolic Process
Q99798	2	ACO2	[cytosol, mitochondrial matrix, mitochondrion, 3 iron, 4 sulfur cluster binding, 4 iron, 4 sulfur cluster binding, aconitate hydratase activity, citrate dehydratase activity, iron ion binding, citrate metabolic process, generation of precursor metabolites and energy, isocitrate metabolic process, liver development, response to isolation stress, tricarboxylic acid cycle]	Metabolic Process
O00154	1	ACOT7	[cytosol, extracellular exosome, mitochondrion, nucleoplasm, acyl-CoA hydrolase activity, carboxylic ester hydrolase activity, fatty-acyl-CoA binding, long-chain fatty acyl-CoA binding, myristoyl-CoA hydrolase activity, palmitoyl-CoA hydrolase activity, protein homodimerization activity, acyl-CoA metabolic process, coenzyme A biosynthetic process, fatty acid metabolic process, long-chain fatty-ac…	Metabolic Process
O14734	2	ACOT8	[cytosol, peroxisomal matrix, acetoacetyl-CoA hydrolase activity, acetyl-CoA hydrolase activity, acyl-CoA hydrolase activity, carboxylic ester hydrolase activity, choloyl-CoA hydrolase activity, CoA hydrolase activity, glutaryl-CoA hydrolase activity, hydroxymethylglutaryl-CoA hydrolase activity, medium-chain acyl-CoA hydrolase activity, myristoyl-CoA hydrolase activity, palmitoyl-CoA hydrolase a…	Metabolic Process
Q9Y305	2	ACOT9	[mitochondrial matrix, mitochondrion, acetyl-CoA hydrolase activity, acyl-CoA hydrolase activity, carboxylic ester hydrolase activity, palmitoyl-CoA hydrolase activity, acyl-CoA metabolic process]	Metabolic Process
Q15067	2	ACOX1	[cytosol, membrane, peroxisomal matrix, peroxisomal membrane, peroxisome, acyl-CoA oxidase activity, FAD binding, fatty acid binding, flavin adenine dinucleotide binding, palmitoyl-CoA oxidase activity, PDZ domain binding, protein homodimerization activity, protein N-terminus binding, cholesterol homeostasis, fatty acid beta-oxidation using acyl-CoA oxidase, fatty acid catabolic process, fatty ac…	Metabolic Process
Q99424	1	ACOX2	[cytosol, intracellular membrane-bounded organelle, peroxisomal matrix, peroxisome, 3alpha,7alpha,12alpha-trihydroxy-5beta-cholestanoyl-CoA 24-hydroxylase activity, acyl-CoA oxidase activity, FAD binding, fatty acid binding, flavin adenine dinucleotide binding, palmitoyl-CoA oxidase activity, protein homodimerization activity, fatty acid beta-oxidation using acyl-CoA oxidase, lipid homeostasis, p…	Metabolic Process
O15254	2	ACOX3	[cytosol, membrane, peroxisomal matrix, peroxisome, acyl-CoA oxidase activity, FAD binding, fatty acid binding, flavin adenine dinucleotide binding, pristanoyl-CoA oxidase activity, fatty acid beta-oxidation using acyl-CoA oxidase, lipid homeostasis]	Metabolic Process
Q9NUZ1	1	ACOXL	[peroxisomal matrix, peroxisome, acyl-CoA oxidase activity, FAD binding, fatty acid binding, flavin adenine dinucleotide binding, fatty acid beta-oxidation using acyl-CoA oxidase, lipid homeostasis]	Metabolic Process
P15309	2	ACP3	[acid phosphatase complex, azurophil granule membrane, cytosol, extracellular exosome, extracellular space, filopodium, lysosomal membrane, lysosome, nucleus, phosphatidylinositol phosphate phosphatase complex, plasma membrane, vesicle membrane, 5'-nucleotidase activity, acid phosphatase activity, identical protein binding, lysophosphatidic acid phosphatase activity, binding, bridging, phosphatas…	Metabolic Process
P26436	4	ACRV1	[acrosomal vesicle, spermatogenesis]	Single-Organism Process
P33121	2	ACSL1	[endoplasmic reticulum, endoplasmic reticulum membrane, membrane, mitochondrial outer membrane, mitochondrion, peroxisomal membrane, plasma membrane, arachidonate-CoA ligase activity, ATP binding, long-chain fatty acid-CoA ligase activity, oleoyl-CoA ligase activity, phytanate-CoA ligase activity, pristanate-CoA ligase activity, adiponectin-activated signaling pathway, fatty acid transport, lipid…	Metabolic Process
O95573	2	ACSL3	[endoplasmic reticulum, endoplasmic reticulum membrane, Golgi apparatus, lipid droplet, membrane, mitochondrial outer membrane, perinuclear region of cytoplasm, peroxisomal membrane, plasma membrane, arachidonate-CoA ligase activity, ATP binding, long-chain fatty acid-CoA ligase activity, medium-chain fatty acid-CoA ligase activity, palmitoyl-CoA ligase activity, protein domain specific binding, …	Single-Organism Process
Q9ULC5	1	ACSL5	[endoplasmic reticulum, endoplasmic reticulum membrane, membrane, mitochondrial outer membrane, mitochondrion, nucleolus, nucleoplasm, plasma membrane, arachidonate-CoA ligase activity, ATP binding, long-chain fatty acid-CoA ligase activity, lipid biosynthetic process, long-chain fatty acid metabolic process, long-chain fatty-acyl-CoA biosynthetic process, positive regulation of plasma membrane l…	Signaling
P68133	2	ACTA1	[actin cytoskeleton, actin filament, blood microparticle, cell body, cytosol, dynactin complex, extracellular exosome, extracellular space, filopodium, lamellipodium, sarcomere, stress fiber, striated muscle thin filament, ADP binding, ATP binding, hydrolase activity, myosin binding, structural constituent of cytoskeleton, cellular response to organonitrogen compound, mesenchyme migration, muscle…	Cellular Component Organization of Biogenesis
P62736	1	ACTA2	[basement membrane, cell body, cytoplasm, cytosol, dynactin complex, extracellular exosome, extracellular space, filopodium, lamellipodium, motile cilium, macromolecular complex, smooth muscle contractile fiber, stress fiber, ATP binding, hydrolase activity, protein kinase binding, glomerular mesangial cell development, mesenchyme migration, positive regulation of ERK1 and ERK2 cascade, positive …	Locomotion
P60709	5	ACTB	[actin cytoskeleton, actin filament, adherens junction, apical junction complex, axon, GO:0140092, blood microparticle, brahma complex, brush border, calyx of Held, cell-cell junction, chromatin, cortical cytoskeleton, cytoplasm, cytoplasmic ribonucleoprotein granule, cytoskeleton, cytosol, dense body, extracellular exosome, extracellular space, focal adhesion, GO:0140288, glutamatergic synapse, …	Cellular Component Organization of Biogenesis
Q562R1	3	ACTBL2	[actin filament, axon, cytoplasm, extracellular exosome, extracellular space, glutamatergic synapse, membrane, NuA4 histone acetyltransferase complex, synapse, ATP binding, protein kinase binding, structural constituent of postsynaptic actin cytoskeleton, axonogenesis, cell motility]	Locomotion
P68032	3	ACTC1	[actin filament, blood microparticle, cell body, cytoplasm, cytosol, dynactin complex, extracellular exosome, extracellular space, filopodium, focal adhesion, glutamatergic synapse, I band, lamellipodium, membrane, sarcomere, ATP binding, hydrolase activity, microfilament motor activity, myosin binding, actin filament organization, actin filament-based movement, actin-myosin filament sliding, act…	Cellular Component Organization of Biogenesis
P63261	4	ACTG1	[actin filament, apical junction complex, GO:0120220, blood microparticle, calyx of Held, cell-cell junction, cytoskeleton, cytosol, dense body, extracellular exosome, extracellular space, filamentous actin, focal adhesion, membrane, myofibril, nucleus, phagocytic vesicle, plasma membrane, postsynaptic actin cytoskeleton, presynaptic actin cytoskeleton, Schaffer collateral - CA1 synapse, ATP bind…	Cellular Component Organization of Biogenesis
O96019	4	ACTL6A	[brahma complex, chromatin, GO:0140288, Ino80 complex, kinetochore, npBAF complex, NuA4 histone acetyltransferase complex, nuclear matrix, nucleoplasm, nucleosome, nucleus, plasma membrane, macromolecular complex, RSC complex, SWI/SNF complex, chromatin binding, transcription coactivator activity, blastocyst formation, chromatin remodeling, DNA recombination, DNA repair, histone acetylation, hist…	Cellular Component Organization of Biogenesis
O94805	2	ACTL6B	[GO:0140092, brahma complex, chromatin, GO:0140288, kinetochore, nBAF complex, NuA4 histone acetyltransferase complex, nuclear matrix, nucleus, RSC complex, SWI/SNF complex, chromatin binding, structural constituent of cytoskeleton, transcription coactivator activity, chromatin organization, chromatin remodeling, dendrite development, histone H4 acetylation, negative regulation of cell differenti…	Developmental Process
P12814	4	ACTN1	[brush border, cell junction, cell projection, cell-cell junction, cortical actin cytoskeleton, cytoplasm, cytosol, dendritic spine, extracellular exosome, extracellular region, extracellular space, fascia adherens, focal adhesion, glutamatergic synapse, nucleus, plasma membrane, platelet alpha granule lumen, pseudopodium, ruffle, stress fiber, Z disc, actin filament binding, calcium ion binding,…	Cellular Component Organization of Biogenesis
P35609	2	ACTN2	[actin filament, cell junction, cell projection, cortical actin cytoskeleton, cytoskeleton, cytosol, dendritic spine, extracellular exosome, extracellular region, filopodium, focal adhesion, platelet alpha granule lumen, pseudopodium, Z disc, actin filament binding, calcium ion binding, cytoskeletal protein binding, FATZ binding, identical protein binding, integrin binding, LIM domain binding, li…	Cellular Component Organization of Biogenesis
O43707	4	ACTN4	[actin cytoskeleton, cell junction, cell projection, cortical actin cytoskeleton, cytoplasm, cytosol, extracellular exosome, extracellular region, extracellular space, focal adhesion, neuron projection, nuclear body, nucleus, perinuclear region of cytoplasm, plasma membrane, platelet alpha granule lumen, macromolecular complex, pseudopodium, ribonucleoprotein complex, stress fiber, Z disc, actin …	Signaling
Q9NZ32	1	ACTR10	[axon cytoplasm, azurophil granule lumen, cytosol, dynactin complex, extracellular region, ficolin-1-rich granule lumen, microtubule-based movement, retrograde axonal transport of mitochondrion]	Single-Organism Process
P61163	3	ACTR1A	[cell cortex region, centrosome, cytoplasm, cytosol, dynactin complex, extracellular exosome, microtubule associated complex, microtubule cytoskeleton, ATP binding, vesicle-mediated transport]
P61160	1	ACTR2	[actin cap, actin cytoskeleton, Arp2/3 protein complex, azurophil granule lumen, cytoplasm, cytosol, extracellular exosome, extracellular region, ficolin-1-rich granule lumen, focal adhesion, lamellipodium, membrane, nucleus, podosome core, postsynaptic density of dendrite, site of double-strand break, actin binding, ATP binding, structural constituent of cytoskeleton, Arp2/3 complex-mediated act…	Cellular Component Organization of Biogenesis
P61158	3	ACTR3	[actin cytoskeleton, Arp2/3 protein complex, brush border, cell-cell junction, cytoplasm, cytosol, extracellular exosome, focal adhesion, lamellipodium, membrane, nucleus, site of double-strand break, actin binding, ATP binding, structural constituent of cytoskeleton, actin polymerization-dependent cell motility, Arp2/3 complex-mediated actin nucleation, asymmetric cell division, cellular respons…	Locomotion
Q9H9F9	2	ACTR5	[cytoplasm, Ino80 complex, nucleoplasm, nucleus, chromatin remodeling, DNA recombination, double-strand break repair, positive regulation of DNA repair, positive regulation of transcription, DNA-templated, positive regulation of telomere maintenance in response to DNA damage, regulation of cell cycle, regulation of chromosome organization, regulation of DNA repair, regulation of DNA replication, …	Metabolic Process
Q9GZN1	2	ACTR6	[cytoplasm, cytoskeleton, nucleolus, nucleosome, nucleus, Swr1 complex, nucleosome binding, chromatin remodeling, negative regulation of transcription from RNA polymerase I promoter, nucleolus organization, positive regulation of transcription from RNA polymerase I promoter, regulation of transcription, DNA-templated]	Cellular Component Organization of Biogenesis
Q04771	2	ACVR1	[activin receptor complex, apical part of cell, BMP receptor complex, plasma membrane, receptor complex, activin binding, activin receptor activity, type I, ATP binding, cadherin binding, metal ion binding, peptide hormone binding, protein homodimerization activity, protein kinase activity, protein serine/threonine kinase activity, protein tyrosine kinase binding, SMAD binding, transforming growt…	Signaling
P36896	1	ACVR1B	[activin receptor complex, cell surface, cytosol, plasma membrane, receptor complex, activin binding, activin receptor activity, type I, ATP binding, inhibin binding, metal ion binding, protein serine/threonine kinase activity, SMAD binding, transmembrane receptor protein serine/threonine kinase activity, ubiquitin protein ligase binding, activin receptor signaling pathway, cellular response to g…	Signaling
Q8NER5	2	ACVR1C	[activin receptor complex, plasma membrane, receptor complex, activin receptor activity, type I, ATP binding, growth factor binding, metal ion binding, nodal binding, protein serine/threonine kinase activity, activin receptor signaling pathway, apoptotic nuclear changes, cell differentiation, cellular response to growth factor stimulus, insulin secretion, lipid storage, negative regulation of cho…	Signaling
P27037	3	ACVR2A	[activin receptor complex, cell surface, cytoplasm, inhibin-betaglycan-ActRII complex, plasma membrane, receptor complex, activin binding, ATP binding, BMP receptor activity, coreceptor activity, growth factor binding, inhibin binding, metal ion binding, PDZ domain binding, protein self-association, protein serine/threonine kinase activity, transmembrane receptor protein serine/threonine kinase a…	Signaling
Q13705	3	ACVR2B	[activin receptor complex, cytoplasm, plasma membrane, macromolecular complex, receptor complex, activin binding, activin-activated receptor activity, ATP binding, growth factor binding, metal ion binding, protein serine/threonine kinase activity, protein serine/threonine/tyrosine kinase activity, activation of protein kinase activity, activin receptor signaling pathway, anterior/posterior patter…	Developmental Process
P37023	2	ACVRL1	[BMP receptor complex, cell surface, dendrite, neuronal cell body, plasma membrane, receptor complex, activin binding, activin receptor activity, type I, ATP binding, BMP receptor activity, metal ion binding, protein kinase binding, protein serine/threonine kinase activity, SMAD binding, transforming growth factor beta binding, transforming growth factor beta-activated receptor activity, transfor…	Locomotion
O43184	2	ADAM12	[extracellular region, nucleoplasm, plasma membrane, metal ion binding, metalloendopeptidase activity, metallopeptidase activity, SH3 domain binding, cell adhesion, myoblast fusion, positive regulation of angiogenesis, proteolysis]	Developmental Process
P78536	2	ADAM17	[actin cytoskeleton, apical plasma membrane, cell surface, cytoplasm, cytosol, endoplasmic reticulum lumen, Golgi membrane, membrane, membrane raft, plasma membrane, endopeptidase activity, integrin binding, interleukin-6 receptor binding, metal ion binding, metalloendopeptidase activity, metalloendopeptidase activity involved in amyloid precursor protein catabolic process, metallopeptidase activ…	Locomotion
Q9P0K1	1	ADAM22	[axon, membrane, plasma membrane, postsynaptic density membrane, integrin binding, metalloendopeptidase activity, cell adhesion, central nervous system development, negative regulation of cell adhesion, proteolysis]	Developmental Process
O95450	1	ADAMTS2	[GO:0062023, extracellular matrix, extracellular region, metalloendopeptidase activity, metallopeptidase activity, zinc ion binding, collagen catabolic process, collagen fibril organization, extracellular matrix organization, lung development, protein processing, skin development, spermatogenesis]	Cellular Component Organization of Biogenesis
Q9P2N4	2	ADAMTS9	[cell surface, endoplasmic reticulum, extracellular matrix, extracellular space, intracellular membrane-bounded organelle, metalloendopeptidase activity, metallopeptidase activity, zinc ion binding, aorta morphogenesis, endothelial cell-matrix adhesion, extracellular matrix organization, heart valve morphogenesis, melanocyte differentiation, negative regulation of endothelial cell migration, nega…	Developmental Process
Q8N6G6	1	ADAMTSL1	[endoplasmic reticulum lumen, extracellular region, hydrolase activity, extracellular matrix organization]	Cellular Component Organization of Biogenesis
Q86TH1	1	ADAMTSL2	[extracellular matrix, extracellular region, microfibril binding, extracellular matrix organization, lobar bronchus epithelium development, negative regulation of transforming growth factor beta receptor signaling pathway]	Signaling
Q6UY14	2	ADAMTSL4	[GO:0062023, endoplasmic reticulum lumen, extracellular region, interstitial matrix, identical protein binding, protease binding, apoptotic process, epithelial cell development, extracellular matrix organization, pigment cell development, positive regulation of apoptotic process]	Cellular Component Organization of Biogenesis
P55265	3	ADAR	[cytoplasm, membrane, nucleolus, nucleoplasm, nucleus, supraspliceosomal complex, DNA binding, double-stranded RNA adenosine deaminase activity, double-stranded RNA binding, metal ion binding, RNA binding, tRNA-specific adenosine deaminase activity, adenosine to inosine editing, base conversion or substitution editing, cellular response to virus, defense response to virus, definitive hemopoiesis,…	Immune System Process
Q9NS39	1	ADARB2	[cytoplasm, nucleolus, adenosine deaminase activity, double-stranded RNA adenosine deaminase activity, double-stranded RNA binding, metal ion binding, RNA binding, single-stranded RNA binding, tRNA-specific adenosine deaminase activity, adenosine to inosine editing, mRNA processing, RNA processing]	Metabolic Process
Q7Z6V5	1	ADAT2	[nucleoplasm, tRNA-specific adenosine-34 deaminase activity, zinc ion binding, tRNA wobble adenosine to inosine editing]	Metabolic Process
Q3MIX3	1	ADCK5	[membrane, protein serine/threonine kinase activity, phosphorylation]	Metabolic Process
Q08828	3	ADCY1	[cytoplasm, extracellular exosome, glutamatergic synapse, hippocampal mossy fiber to CA3 synapse, membrane raft, nucleus, plasma membrane, postsynaptic density membrane, presynapse, Schaffer collateral - CA1 synapse, adenylate cyclase activity, ATP binding, calcium- and calmodulin-responsive adenylate cyclase activity, calmodulin binding, metal ion binding, adenylate cyclase-activating G-protein …	Rhythmic Process
Q08462	1	ADCY2	[cytoplasm, dendrite, membrane, membrane raft, plasma membrane, adenylate cyclase activity, adenylate cyclase binding, ATP binding, magnesium ion binding, manganese ion binding, adenylate cyclase-activating G-protein coupled receptor signaling pathway, adenylate cyclase-modulating G-protein coupled receptor signaling pathway, cAMP biosynthetic process, cAMP-mediated signaling, cellular response t…	Signaling
O60266	2	ADCY3	[ciliary membrane, cilium, cytoplasm, Golgi apparatus, membrane, plasma membrane, adenylate cyclase activity, ATP binding, calmodulin binding, metal ion binding, acrosome reaction, adenylate cyclase-activating G-protein coupled receptor signaling pathway, cAMP biosynthetic process, cellular response to forskolin, flagellated sperm motility, intracellular signal transduction, olfactory learning, s…	Signaling
Q8NFM4	1	ADCY4	[cytoplasm, dendrite, membrane, plasma membrane, adenylate cyclase activity, ATP binding, metal ion binding, protein kinase C binding, adenylate cyclase-activating G-protein coupled receptor signaling pathway, adenylate cyclase-modulating G-protein coupled receptor signaling pathway, cAMP biosynthetic process, intracellular signal transduction]	Signaling
O95622	109	ADCY5	[cilium, intermediate filament cytoskeleton, membrane, plasma membrane, adenylate cyclase activity, adenylate cyclase binding, ATP binding, metal ion binding, scaffold protein binding, adenylate cyclase-activating dopamine receptor signaling pathway, adenylate cyclase-activating G-protein coupled receptor signaling pathway, adenylate cyclase-inhibiting dopamine receptor signaling pathway, adenyla…	Signaling
O43306	1	ADCY6	[cilium, membrane, plasma membrane, stereocilium, adenylate cyclase activity, ATP binding, metal ion binding, protein kinase binding, protein kinase C binding, adenylate cyclase-activating G-protein coupled receptor signaling pathway, adenylate cyclase-inhibiting G-protein coupled receptor signaling pathway, regulation of blood vessel diameter, cAMP biosynthetic process, cellular response to cate…	Signaling
P51828	1	ADCY7	[membrane, plasma membrane, adenylate cyclase activity, ATP binding, metal ion binding, adenylate cyclase-activating G-protein coupled receptor signaling pathway, cAMP biosynthetic process, cellular response to ethanol, cellular response to lithium ion, intracellular signal transduction, maternal process involved in female pregnancy, negative regulation of cytokine production involved in inflamma…	Signaling
P40145	2	ADCY8	[apical plasma membrane, axon, basolateral plasma membrane, caveola, clathrin-coated pit, clathrin-coated vesicle membrane, dendrite, excitatory synapse, glutamatergic synapse, hippocampal mossy fiber to CA3 synapse, membrane, membrane raft, neuronal cell body membrane, plasma membrane, plasma membrane raft, postsynaptic density of dendrite, presynaptic active zone, presynaptic membrane, Schaffer…	Signaling
O60503	1	ADCY9	[axon, dendrite, membrane, plasma membrane, adenylate cyclase activity, ATP binding, metal ion binding, adenylate cyclase-activating adrenergic receptor signaling pathway, adenylate cyclase-activating G-protein coupled receptor signaling pathway, cAMP biosynthetic process, in utero embryonic development, intracellular signal transduction, signal transduction]	Signaling
P41586	2	ADCYAP1R1	[bicellular tight junction, caveola, cell surface, endosome, intracellular membrane-bounded organelle, neuron projection, plasma membrane, receptor complex, rough endoplasmic reticulum, adenylate cyclase binding, G-protein coupled peptide receptor activity, neuropeptide binding, peptide hormone binding, signaling receptor activity, small GTPase binding, vasoactive intestinal polypeptide receptor …	Signaling
P35612	1	ADD2	[cytoplasmic vesicle, cytoskeleton, cytosol, F-actin capping protein complex, plasma membrane, plasma membrane raft, postsynaptic density of dendrite, actin binding, actin filament binding, calmodulin binding, binding, bridging, protein heterodimerization activity, protein homodimerization activity, protein kinase binding, spectrin binding, structural constituent of cytoskeleton, actin cytoskelet…	Immune System Process
Q86SQ6	1	ADGRA1	[glutamatergic synapse, membrane, plasma membrane, postsynaptic density of dendrite, G-protein coupled receptor activity, cell surface receptor signaling pathway, G-protein coupled receptor signaling pathway, signal transduction]	Signaling
O14514	1	ADGRB1	[cell-cell junction, dendrite, dendritic spine, extracellular space, focal adhesion, membrane, perinuclear region of cytoplasm, phagocytic cup, plasma membrane, postsynaptic density of dendrite, G-protein coupled receptor activity, lipopolysaccharide binding, PDZ domain binding, phosphatidylserine binding, adenylate cyclase-activating G-protein coupled receptor signaling pathway, apoptotic cell c…	Signaling
O60241	1	ADGRB2	[membrane, plasma membrane, G-protein coupled receptor activity, adenylate cyclase-activating G-protein coupled receptor signaling pathway, calcineurin-NFAT signaling cascade, cell surface receptor signaling pathway, G-protein coupled receptor signaling pathway, negative regulation of angiogenesis, peripheral nervous system development]	Signaling
O60242	1	ADGRB3	[GO:0150053, membrane, plasma membrane, postsynapse, postsynaptic density membrane, synaptic cleft, G-protein coupled receptor activity, GTPase activator activity, adenylate cyclase-activating G-protein coupled receptor signaling pathway, cell surface receptor signaling pathway, G-protein coupled receptor signaling pathway, maintenance of synapse structure, motor learning, myoblast fusion, negati…	Signaling
Q9Y653	1	ADGRG1	[extracellular exosome, glial limiting end-foot, membrane, membrane raft, plasma membrane, collagen binding, extracellular matrix binding, G-protein coupled receptor activity, heparin binding, adenylate cyclase-activating G-protein coupled receptor signaling pathway, angiogenesis, brain development, cell adhesion, cell migration, cell surface receptor signaling pathway, cell-cell signaling, cereb…	Locomotion
Q86Y34	1	ADGRG3	[membrane, plasma membrane, specific granule membrane, G-protein coupled receptor activity, adenylate cyclase-activating G-protein coupled receptor signaling pathway, B cell differentiation, cell surface receptor signaling pathway, G-protein coupled receptor signaling pathway, negative regulation of CREB transcription factor activity, negative regulation of NIK/NF-kappaB signaling, regulation of …	Signaling
Q8IZF6	1	ADGRG4	[membrane, plasma membrane, G-protein coupled receptor activity, adenylate cyclase-activating G-protein coupled receptor signaling pathway, cell surface receptor signaling pathway, G-protein coupled receptor signaling pathway]	Signaling
O94910	1	ADGRL1	[axon, growth cone, membrane, neuron projection, plasma membrane, postsynaptic density of dendrite, presynaptic membrane, synapse, carbohydrate binding, cell adhesion molecule binding, G-protein coupled receptor activity, latrotoxin receptor activity, adenylate cyclase-activating G-protein coupled receptor signaling pathway, calcium-mediated signaling using intracellular calcium source, cell surf…	Signaling
Q15848	1	ADIPOQ	[cell surface, collagen trimer, GO:0062023, endoplasmic reticulum, extracellular region, extracellular space, cytokine activity, hormone activity, identical protein binding, protein homodimerization activity, sialic acid binding, receptor binding, brown fat cell differentiation, cellular response to cAMP, cellular response to epinephrine stimulus, cellular response to insulin stimulus, cellular r…	Rhythmic Process
P55263	1	ADK	[cytosol, nucleoplasm, nucleus, plasma membrane, adenosine kinase activity, ATP binding, deoxyadenosine kinase activity, metal ion binding, RNA binding, AMP salvage, GO:0106383, dATP biosynthetic process, GMP salvage, phosphorylation, purine nucleobase metabolic process, purine ribonucleoside salvage, ribonucleoside monophosphate biosynthetic process]	Metabolic Process
Q9H2P0	1	ADNP	[axon, chromatin, cytoplasm, dendrite, extracellular space, neuronal cell body, nucleus, RNA polymerase II transcription factor complex, beta-catenin binding, beta-tubulin binding, chromatin binding, copper ion binding, RNA polymerase II transcription factor activity, sequence-specific DNA binding, peptide binding, RNA polymerase II regulatory region sequence-specific DNA binding, activation of p…	Rhythmic Process
P30542	2	ADORA1	[axolemma, basolateral plasma membrane, calyx of Held, dendrite, dendritic spine, endoplasmic reticulum, neuronal cell body, plasma membrane, postsynaptic density of dendrite, postsynaptic membrane, presynaptic active zone, presynaptic membrane, synapse, terminal bouton, G-protein coupled adenosine receptor activity, G-protein coupled receptor activity, G-protein coupled receptor binding, G-prote…	Rhythmic Process
P29274	1	ADORA2A	[axolemma, dendrite, endomembrane system, glutamatergic synapse, intermediate filament, membrane, neuronal cell body, plasma membrane, postsynaptic density of dendrite, postsynaptic membrane, presynaptic active zone, presynaptic membrane, alpha-actinin binding, enzyme binding, G-protein coupled adenosine receptor activity, G-protein coupled receptor activity, identical protein binding, lipid bind…	Rhythmic Process
P0DMS8	1	ADORA3	[plasma membrane, presynaptic membrane, Schaffer collateral - CA1 synapse, synapse, G-protein coupled adenosine receptor activity, G-protein coupled receptor activity, activation of adenylate cyclase activity, adenosine receptor signaling pathway, G-protein coupled receptor signaling pathway, inflammatory response, negative regulation of cell migration, negative regulation of cell proliferation, …	Signaling
Q9BRR6	3	ADPGK	[endoplasmic reticulum, endoplasmic reticulum membrane, extracellular region, membrane, ADP-specific glucokinase activity, metal ion binding, carbohydrate metabolic process, glucose metabolic process, glycolytic process through glucose-6-phosphate]	Metabolic Process
P35348	1	ADRA1A	[caveola, cytoplasm, cytosol, dopaminergic synapse, GABA-ergic synapse, glutamatergic synapse, intracellular membrane-bounded organelle, nuclear membrane, nucleoplasm, nucleus, plasma membrane, postsynaptic membrane, presynaptic membrane, T-tubule, Z disc, alpha1-adrenergic receptor activity, G-protein coupled receptor activity, protein heterodimerization activity, activation of phospholipase C a…	Signaling
P35368	3	ADRA1B	[caveola, cytoplasm, nuclear membrane, nucleus, plasma membrane, alpha1-adrenergic receptor activity, G-protein coupled receptor activity, protein heterodimerization activity, adenylate cyclase-activating adrenergic receptor signaling pathway, adenylate cyclase-modulating G-protein coupled receptor signaling pathway, cell-cell signaling, G-protein coupled receptor signaling pathway, intracellular…	Signaling
P08913	2	ADRA2A	[axon terminus, basolateral plasma membrane, cytoplasm, dopaminergic synapse, GABA-ergic synapse, glutamatergic synapse, neuronal cell body, plasma membrane, postsynaptic density membrane, presynaptic active zone membrane, receptor complex, alpha-1B adrenergic receptor binding, alpha-2C adrenergic receptor binding, alpha2-adrenergic receptor activity, epinephrine binding, G-protein coupled recept…	Signaling
P18089	1	ADRA2B	[cell surface, cytosol, intracellular membrane-bounded organelle, plasma membrane, alpha2-adrenergic receptor activity, epinephrine binding, G-protein coupled receptor activity, activation of protein kinase B activity, adenylate cyclase-activating adrenergic receptor signaling pathway, adrenergic receptor signaling pathway, angiogenesis, cell-cell signaling, female pregnancy, G-protein coupled re…	Signaling
P18825	2	ADRA2C	[cytoplasm, endosome, plasma membrane, alpha-2A adrenergic receptor binding, alpha2-adrenergic receptor activity, epinephrine binding, G-protein coupled receptor activity, protein heterodimerization activity, protein homodimerization activity, activation of protein kinase B activity, adenylate cyclase-activating adrenergic receptor signaling pathway, adrenergic receptor signaling pathway, cell-ce…	Signaling
P08588	205	ADRB1	[early endosome, neuronal dense core vesicle, plasma membrane, Schaffer collateral - CA1 synapse, alpha-2A adrenergic receptor binding, beta-adrenergic receptor activity, beta1-adrenergic receptor activity, G-protein coupled neurotransmitter receptor activity involved in regulation of postsynaptic membrane potential, G-protein coupled receptor activity, guanyl-nucleotide exchange factor activity,…	Growth
P07550	3	ADRB2	[apical plasma membrane, clathrin-coated endocytic vesicle membrane, early endosome, endosome, endosome membrane, Golgi apparatus, lysosome, membrane, neuronal dense core vesicle, nucleus, plasma membrane, receptor complex, adenylate cyclase binding, amyloid-beta binding, beta2-adrenergic receptor activity, G-protein coupled receptor activity, identical protein binding, norepinephrine binding, po…	Signaling
P13945	1	ADRB3	[nucleus, plasma membrane, receptor complex, beta-3 adrenergic receptor binding, beta-adrenergic receptor activity, beta3-adrenergic receptor activity, epinephrine binding, G-protein coupled receptor activity, norepinephrine binding, protein homodimerization activity, activation of adenylate cyclase activity, adenylate cyclase-activating adrenergic receptor signaling pathway, adenylate cyclase-mo…	Growth
Q16186	2	ADRM1	[cytosol, nucleoplasm, plasma membrane, proteasome complex, proteasome regulatory particle, lid subcomplex, endopeptidase activator activity, GO:0140678, protease binding, proteasome binding, ubiquitin binding, proteasome assembly, proteasome-mediated ubiquitin-dependent protein catabolic process, transcription elongation from RNA polymerase II promoter, ubiquitin-dependent protein catabolic proc…	Cellular Component Organization of Biogenesis
Q8N556	1	AFAP1	[actin cytoskeleton, cytosol, focal adhesion, actin binding, SH2 domain binding, SH3 domain binding, regulation of cytoskeleton organization, regulation of signal transduction]	Signaling
Q8TED9	1	AFAP1L1	[anchoring junction, cell projection, cytosol, podosome, SH3 domain binding]
P55196	3	AFDN	[adherens junction, cell junction, cell-cell contact zone, cell-cell junction, cytosol, nuclear speck, nucleoplasm, plasma membrane, pore complex, occluding junction, actin filament binding, cadherin binding, cell adhesion molecule binding, protein C-terminus binding, small GTPase binding, bicellular tight junction assembly, cell adhesion, cell-cell adhesion mediated by cadherin, cell-cell signal…	Locomotion
Q9UHB7	1	AFF4	[euchromatin, fibrillar center, nucleoplasm, ELL-EAF complex, transcription elongation factor complex, regulation of gene expression, spermatid development]	Developmental Process
Q9Y4W6	1	AFG3L2	[m-AAA complex, mitochondrial inner membrane, mitochondrion, ATP binding, ATPase activity, ATP-dependent peptidase activity, metalloendopeptidase activity, metallopeptidase activity, unfolded protein binding, zinc ion binding, axonogenesis, mitochondrial calcium uptake, cristae formation, membrane protein proteolysis, mitochondrial calcium ion homeostasis, mitochondrial fusion, mitochondrial prot…	Growth
Q63HM1	1	AFMID	[cytoplasm, cytosol, nucleus, arylformamidase activity, 'de novo' NAD biosynthetic process from tryptophan, tryptophan catabolic process to kynurenine]	Metabolic Process
P02771	1	AFP	[cytoplasm, endoplasmic reticulum lumen, extracellular space, fatty acid binding, zinc ion binding, ovulation from ovarian follicle, progesterone metabolic process, SMAD protein signal transduction]	Rhythmic Process
Q6ULP2	1	AFTPH	[AP-1 adaptor complex, cytosol, Golgi apparatus, intracellular membrane-bounded organelle, nucleoplasm, perinuclear region of cytoplasm, trans-Golgi network membrane, clathrin binding, intracellular transport, protein transport]
Q9UPQ3	2	AGAP1	[cytoplasm, GTP binding, GTPase activator activity, GTPase activity, metal ion binding, phospholipid binding, activation of GTPase activity, protein transport]
Q99490	1	AGAP2	[cytoplasm, cytosol, endosome, extracellular exosome, Flemming body, membrane, nucleoplasm, nucleus, ATP binding, GTP binding, GTPase activator activity, GTPase activity, metal ion binding, phosphatidylinositol 3-kinase regulator activity, protein kinase activator activity, protein kinase binding, actin cytoskeleton organization, activation of GTPase activity, endosomal transport, negative regula…	Metabolic Process
Q96P47	1	AGAP3	[cell periphery, cytoplasm, nucleus, GTP binding, GTPase activator activity, GTPase activity, metal ion binding, polyubiquitin modification-dependent protein binding, activation of GTPase activity, cellular response to reactive oxygen species, proteasome-mediated ubiquitin-dependent protein catabolic process]	Metabolic Process
P52594	2	AGFG1	[cytoplasm, cytoplasmic vesicle, cytosol, intracellular membrane-bounded organelle, nuclear pore, DNA binding, GTPase activator activity, metal ion binding, RNA binding, acrosome assembly, intermediate filament organization, mRNA export from nucleus, spermatid nucleus differentiation]	Cellular Component Organization of Biogenesis
Q53H12	1	AGK	[cytoplasm, cytosol, intracellular membrane-bounded organelle, membrane, mitochondrial inner membrane, mitochondrial intermembrane space, mitochondrial membrane, mitochondrial outer membrane, mitochondrion, mitochondrial inner membrane protein insertion complex, acylglycerol kinase activity, ATP binding, ceramide kinase activity, diacylglycerol kinase activity, dihydroceramide kinase activity, li…	Metabolic Process
P35573	2	AGL	[cytoplasm, cytosol, extracellular region, ficolin-1-rich granule lumen, inclusion body, isoamylase complex, nucleus, sarcoplasmic reticulum, secretory granule lumen, 4-alpha-glucanotransferase activity, amylo-alpha-1,6-glucosidase activity, beta-maltose 4-alpha-glucanotransferase activity, glycogen debranching enzyme activity, polysaccharide binding, polyubiquitin modification-dependent protein …	Metabolic Process
Q9UL18	3	AGO1	[cytoplasm, cytoplasmic ribonucleoprotein granule, cytosol, nucleoplasm, nucleus, P-body, polysome, ribonucleoprotein complex, RISC complex, RISC-loading complex, core promoter sequence-specific DNA binding, double-stranded RNA binding, miRNA binding, RNA binding, RNA polymerase II core binding, single-stranded RNA binding, production of miRNAs involved in gene silencing by miRNA, miRNA mediated …	Metabolic Process
Q9UKV8	4	AGO2	[cytoplasm, cytoplasmic ribonucleoprotein granule, cytosol, dendrite, extracellular exosome, membrane, mRNA cap binding complex, nucleoplasm, nucleus, P-body, polysome, ribonucleoprotein complex, RISC complex, RISC-loading complex, core promoter sequence-specific DNA binding, double-stranded RNA binding, endoribonuclease activity, endoribonuclease activity, cleaving miRNA-paired mRNA, endoribonuc…	Metabolic Process
O15120	2	AGPAT2	[endoplasmic reticulum, endoplasmic reticulum membrane, plasma membrane, specific granule membrane, 1-acylglycerol-3-phosphate O-acyltransferase activity, CDP-diacylglycerol biosynthetic process, epidermis development, phosphatidic acid biosynthetic process, phospholipid metabolic process, positive regulation of cytokine production, positive regulation of cytokine-mediated signaling pathway, resp…	Signaling
O95994	3	AGR2	[endoplasmic reticulum, extracellular region, extracellular space, dystroglycan binding, epidermal growth factor receptor binding, identical protein binding, digestive tract morphogenesis, lung goblet cell differentiation, mucus secretion, negative regulation of cell death, positive regulation of cell-substrate adhesion, positive regulation of developmental growth, positive regulation of epiderma…	Growth
O00468	2	AGRN	[basement membrane, GO:0062023, extracellular exosome, extracellular region, Golgi lumen, lysosomal lumen, plasma membrane, synapse, calcium ion binding, chondroitin sulfate binding, dystroglycan binding, heparan sulfate proteoglycan binding, laminin binding, sialic acid binding, structural constituent of cytoskeleton, animal organ morphogenesis, clustering of voltage-gated sodium channels, G-pro…	Growth
P01019	1	AGT	[blood microparticle, GO:0062023, cytosol, extracellular exosome, extracellular region, extracellular space, growth factor activity, hormone activity, receptor agonist activity, serine-type endopeptidase inhibitor activity, sodium channel regulator activity, superoxide-generating NADPH oxidase activator activity, type 1 angiotensin receptor binding, type 2 angiotensin receptor binding, activation…	Signaling
P50052	1	AGTR2	[plasma membrane, angiotensin type II receptor activity, G-protein coupled receptor activity, receptor antagonist activity, angiotensin-mediated vasodilation involved in regulation of systemic arterial blood pressure, blood vessel remodeling, brain development, brain renin-angiotensin system, cell surface receptor signaling pathway, exploration behavior, G-protein coupled receptor signaling pathw…	Signaling
Q8WYP5	3	AHCTF1	[cytosol, extracellular exosome, kinetochore, nuclear envelope, nuclear matrix, nuclear membrane, nuclear pore, nucleoplasm, nucleus, DNA binding, cell cycle, cell division, mRNA transport, nuclear pore complex assembly, nucleocytoplasmic transport, protein transport, regulation of cytokinesis]	Cellular Component Organization of Biogenesis
P23526	2	AHCY	[cytosol, extracellular exosome, melanosome, adenosylhomocysteinase activity, one-carbon metabolic process, S-adenosylmethionine cycle]	Metabolic Process
Q5TGY3	2	AHDC1	[chromosome, nucleus, transcription factor activity, sequence-specific DNA binding, GO:0140585, cell differentiation, mesoderm formation, skin morphogenesis]	Developmental Process
Q8N157	1	AHI1	[adherens junction, cell-cell junction, centriole, centrosome, ciliary basal body, cilium, cytosol, MKS complex, non-motile cilium, identical protein binding, central nervous system development, cilium assembly, cloaca development, heart looping, hindbrain development, Kupffer's vesicle development, left/right axis specification, morphogenesis of a polarized epithelium, motile cilium assembly, ne…	Developmental Process
Q09666	3	AHNAK	[actin cytoskeleton, cell-cell contact zone, costamere, cytoplasm, cytosol, extracellular exosome, focal adhesion, lysosomal membrane, membrane, nucleus, plasma membrane, plasma membrane protein complex, sarcolemma, T-tubule, vesicle, cadherin binding, identical protein binding, RNA binding, S100 protein binding, structural molecule activity conferring elasticity, positive regulation of plasma me…	Cellular Component Organization of Biogenesis
Q8IVF2	3	AHNAK2	[cytoplasm, cytosol, nucleus, plasma membrane, sarcolemma, T-tubule, regulation of RNA splicing]	Metabolic Process
P35869	2	AHR	[aryl hydrocarbon receptor complex, chromatin, cytoplasm, cytosol, cytosolic aryl hydrocarbon receptor complex, nuclear aryl hydrocarbon receptor complex, nucleoplasm, nucleus, macromolecular complex, transcription factor complex, core promoter proximal region sequence-specific DNA binding, DNA binding, transcription factor activity, sequence-specific DNA binding, RNA polymerase II transcription …	Rhythmic Process
A9YTQ3	1	AHRR	[aryl hydrocarbon receptor complex, chromatin, cytosol, nucleoplasm, nucleus, RNA polymerase II transcription factor activity, sequence-specific DNA binding, RNA polymerase II transcription factor activity, ligand-activated sequence-specific DNA binding, protein dimerization activity, transcription regulatory region sequence-specific DNA binding, regulation of transcription from RNA polymerase II…	Metabolic Process
P02765	1	AHSG	[blood microparticle, GO:0062023, endoplasmic reticulum lumen, extracellular exosome, extracellular matrix, extracellular region, extracellular space, Golgi apparatus, platelet alpha granule lumen, secretory granule lumen, cysteine-type endopeptidase inhibitor activity, endopeptidase inhibitor activity, kinase inhibitor activity, acute-phase response, negative regulation of bone mineralization, n…	Signaling
Q9NZD4	1	AHSP	[cytoplasm, hemoglobin complex, hemoglobin binding, unfolded protein binding, erythrocyte differentiation, hemoglobin metabolic process, hemopoiesis, protein folding, protein stabilization]	Immune System Process
Q9BQI0	1	AIF1L	[actin cytoskeleton, cytoplasm, extracellular exosome, focal adhesion, ruffle membrane, actin filament binding, calcium ion binding, actin filament bundle assembly, ruffle assembly]	Cellular Component Organization of Biogenesis
O95831	4	AIFM1	[cytoplasm, cytosol, mitochondrial inner membrane, mitochondrial intermembrane space, mitochondrion, nucleus, perinuclear region of cytoplasm, DNA binding, FAD binding, NAD(P)H oxidase activity, NADH dehydrogenase activity, oxidoreductase activity, acting on NAD(P)H, poly-ADP-D-ribose binding, protein dimerization activity, activation of cysteine-type endopeptidase activity involved in apoptotic …	Cellular Component Organization of Biogenesis
Q9BRQ8	1	AIFM2	[cytoplasm, cytosol, extracellular space, lipid droplet, mitochondrial outer membrane, mitochondrion, nucleus, plasma membrane, DNA binding, electron-transferring-flavoprotein dehydrogenase activity, flavin adenine dinucleotide binding, oxidoreductase activity, acting on NAD(P)H, quinone or similar compound as acceptor, apoptotic mitochondrial changes, GO:0110076, positive regulation of apoptotic…	Cellular Component Organization of Biogenesis
Q9NVV5	1	AIG1	[endomembrane system, membrane, plasma membrane, hydrolase activity, long-chain fatty acid catabolic process]	Metabolic Process
O14862	1	AIM2	[AIM2 inflammasome complex, cytoplasm, cytosol, mitochondrion, nucleoplasm, double-stranded DNA binding, identical protein binding, activation of innate immune response, apoptotic process, cellular response to interferon-beta, cellular response to xenobiotic stimulus, defense response to virus, immune response, inflammatory response, innate immune response, negative regulation of NF-kappaB transc…	Immune System Process
O00170	1	AIP	[aryl hydrocarbon receptor complex, cytoplasm, cytosol, membrane, nucleoplasm, aryl hydrocarbon receptor binding, GAF domain binding, peptidyl-prolyl cis-trans isomerase activity, transcription coactivator activity, unfolded protein binding, negative regulation of cyclic-nucleotide phosphodiesterase activity, protein maturation by protein folding, protein targeting to mitochondrion, regulation of…	Signaling
O43918	1	AIRE	[cytoplasm, female germ cell nucleus, male germ cell nucleus, nuclear body, nucleus, chromatin binding, histone binding, identical protein binding, RNA polymerase II regulatory region sequence-specific DNA binding, translation regulator activity, zinc ion binding, central tolerance induction to self antigen, humoral immune response, immune response, negative thymic T cell selection, peripheral T …	Immune System Process
Q96IF1	2	AJUBA	[adherens junction, cell-cell junction, cytosol, focal adhesion, Golgi apparatus, lamellipodium, microtubule organizing center, nucleoplasm, nucleus, P-body, plasma membrane, transcription factor complex, actin filament binding, alpha-catenin binding, chromatin binding, metal ion binding, transcription corepressor activity, calcium-dependent cell-cell adhesion via plasma membrane cell adhesion mo…	Locomotion
P54819	1	AK2	[cytoplasm, extracellular exosome, mitochondrial intermembrane space, mitochondrion, sperm mitochondrial sheath, adenylate kinase activity, ATP binding, ADP biosynthetic process, AMP metabolic process, ATP metabolic process, nucleobase-containing small molecule interconversion, phosphorylation]	Metabolic Process
Q9UIJ7	1	AK3	[cytoplasm, mitochondrial matrix, mitochondrion, ATP binding, GTP binding, nucleoside triphosphate adenylate kinase activity, ADP biosynthetic process, AMP metabolic process, blood coagulation, GTP metabolic process, ITP metabolic process, nucleoside triphosphate biosynthetic process, phosphorylation, UTP metabolic process]	Metabolic Process
Q92667	3	AKAP1	[cytosol, membrane, mitochondrial outer membrane, mitochondrion, protein kinase A regulatory subunit binding, RNA binding, GO:0140374, apoptotic process]	Single-Organism Process
O43572	1	AKAP10	[cytosol, mitochondrion, plasma membrane, macromolecular complex, protein kinase A binding, protein localization, signal transduction]	Signaling
Q12802	3	AKAP13	[cell cortex, cytosol, membrane, nucleus, perinuclear region of cytoplasm, cAMP-dependent protein kinase activity, guanyl-nucleotide exchange factor activity, MAP-kinase scaffold activity, metal ion binding, binding, bridging, protein kinase A binding, small GTPase binding, adrenergic receptor signaling pathway involved in heart process, adrenergic receptor signaling pathway, bone development, ca…	Signaling
Q02040	1	AKAP17A	[cytosol, nuclear speck, nucleus, spliceosomal complex, protein kinase A binding, RNA binding, B cell activation, mRNA processing, regulation of transcription, DNA-templated, regulation of RNA splicing, RNA splicing, signal transduction]	Immune System Process
Q9Y2D5	1	AKAP2
P24588	2	AKAP5	[cytoplasmic side of plasma membrane, cytosol, dendrite membrane, dendritic spine, excitatory synapse, membrane raft, plasma membrane, postsynaptic density of dendrite, postsynaptic recycling endosome, protein serine/threonine phosphatase complex, adenylate cyclase binding, beta-2 adrenergic receptor binding, calmodulin binding, GABA receptor binding, glutamate receptor binding, binding, bridging…	Signaling
Q13023	1	AKAP6	[calcium channel complex, caveola, cytoplasm, intercalated disc, junctional sarcoplasmic reticulum membrane, nuclear envelope, nuclear membrane, perinuclear region of cytoplasm, sarcoplasmic reticulum, T-tubule, adenylate cyclase binding, binding, bridging, protein kinase A binding, protein kinase A regulatory subunit binding, protein anchor, ion channel binding, action potential, cAMP-mediated s…	Growth
O43823	3	AKAP8	[condensed chromosome, female pronucleus, Golgi apparatus, membrane, mitochondrion, nuclear matrix, nucleolus, nucleoplasm, nucleus, double-stranded DNA binding, histone deacetylase binding, NF-kappaB binding, protein kinase A regulatory subunit binding, RNA binding, zinc ion binding, cell cycle G2/M phase transition, cellular response to lipopolysaccharide, cellular response to prostaglandin E s…	Immune System Process
Q9ULX6	2	AKAP8L	[chromatin, cytoplasm, nuclear matrix, nuclear speck, nucleus, PML body, ribonucleoprotein complex, DEAD/H-box RNA helicase binding, DNA binding, histone deacetylase binding, lamin binding, metal ion binding, protein kinase A regulatory subunit binding, RNA binding, cell cycle G2/M phase transition, mitotic chromosome condensation, mRNA processing, nuclear envelope disassembly, positive regulatio…	Cellular Component Organization of Biogenesis
Q99996	3	AKAP9	[centrosome, cis-Golgi network, cytoskeleton, cytosol, dendritic branch, extrinsic component of postsynaptic density membrane, glutamatergic synapse, Golgi apparatus, Golgi stack, intracellular membrane-bounded organelle, neuronal cell body, potassium channel complex, synaptic membrane, voltage-gated potassium channel complex, DNA binding, binding, bridging, potassium channel regulator activity, …	Signaling
Q9NQ31	1	AKIP1	[nucleoplasm, regulation of NIK/NF-kappaB signaling, substrate adhesion-dependent cell spreading]	Signaling
P14550	1	AKR1A1	[apical plasma membrane, cytosol, extracellular exosome, extracellular space, synapse, alditol:NADP+ 1-oxidoreductase activity, aldo-keto reductase (NADP) activity, allyl-alcohol dehydrogenase activity, glucuronolactone reductase activity, glycerol dehydrogenase [NADP+] activity, L-glucuronate reductase activity, methylglyoxal reductase (NADPH-dependent, acetol producing), oxidoreductase activity…	Metabolic Process
Q04828	1	AKR1C1	[cytosol, extracellular exosome, 17-alpha,20-alpha-dihydroxypregn-4-en-3-one dehydrogenase activity, 17-beta-hydroxysteroid dehydrogenase (NAD+) activity, 3beta-hydroxy-5beta-steroid dehydrogenase activity, 5alpha-androstane-3beta,17beta-diol dehydrogenase activity, alditol:NADP+ 1-oxidoreductase activity, aldo-keto reductase (NADP) activity, androstan-3-alpha,17-beta-diol dehydrogenase activity,…	Metabolic Process
P31749	8	AKT1	[cell-cell junction, ciliary basal body, cytoplasm, cytosol, extrinsic component of cytoplasmic side of plasma membrane, glutamatergic synapse, lamellipodium, microtubule cytoskeleton, mitochondrion, nucleoplasm, nucleus, plasma membrane, postsynapse, macromolecular complex, spindle, vesicle, 14-3-3 protein binding, ATP binding, calmodulin binding, enzyme binding, identical protein binding, kinas…	Signaling
Q96B36	1	AKT1S1	[cytoplasm, cytosol, nucleoplasm, negative regulation of cell size, negative regulation of protein kinase activity, negative regulation of TOR signaling, neurotrophin TRK receptor signaling pathway, regulation of apoptotic process, regulation of neuron apoptotic process]	Signaling
P31751	6	AKT2	[cell cortex, cytosol, early endosome, intracellular membrane-bounded organelle, nucleoplasm, nucleus, plasma membrane, macromolecular complex, ruffle membrane, ATP binding, metal ion binding, GO:0140677, GO:0106310, protein serine/threonine kinase activity, activation of GTPase activity, carbohydrate transport, cellular response to high light intensity, cellular response to insulin stimulus, fat…	Locomotion
Q9Y243	2	AKT3	[cytoplasm, membrane, nucleus, ATP binding, protein kinase activity, GO:0106310, protein serine/threonine kinase activity, brain morphogenesis, homeostasis of number of cells within a tissue, intracellular signal transduction, mitochondrial genome maintenance, negative regulation of cellular senescence, peptidyl-serine phosphorylation, positive regulation of angiogenesis, positive regulation of a…	Signaling
Q9H8T0	2	AKTIP	[cytosol, FHF complex, nucleus, plasma membrane, ubiquitin conjugating enzyme activity, apoptotic process, early endosome to late endosome transport, endosome organization, endosome to lysosome transport, lysosome organization, positive regulation of protein binding, positive regulation of protein phosphorylation, protein localization to perinuclear region of cytoplasm, protein polyubiquitination…	Cellular Component Organization of Biogenesis
P02768	5	ALB	[blood microparticle, cytoplasm, endoplasmic reticulum, endoplasmic reticulum lumen, extracellular exosome, extracellular region, extracellular space, Golgi apparatus, nucleus, platelet alpha granule lumen, macromolecular complex, antioxidant activity, chaperone binding, copper ion binding, DNA binding, enterobactin binding, GO:0140272, fatty acid binding, identical protein binding, pyridoxal pho…	Single-Organism Process
Q8IZ83	1	ALDH16A1	[membrane, oxidoreductase activity, acting on the aldehyde or oxo group of donors, NAD or NADP as acceptor]
P54886	1	ALDH18A1	[mitochondrial inner membrane, mitochondrion, ATP binding, glutamate 5-kinase activity, glutamate-5-semialdehyde dehydrogenase activity, identical protein binding, RNA binding, citrulline biosynthetic process, glutamate metabolic process, L-proline biosynthetic process, ornithine biosynthetic process, phosphorylation, proline biosynthetic process]	Metabolic Process
O94788	1	ALDH1A2	[cytoplasm, cytosol, perinuclear region of cytoplasm, 3-chloroallyl aldehyde dehydrogenase activity, aldehyde dehydrogenase (NAD) activity, retinal binding, retinal dehydrogenase activity, 9-cis-retinoic acid biosynthetic process, blood vessel development, cardiac muscle tissue development, cell proliferation, cellular response to retinoic acid, determination of bilateral symmetry, embryonic came…	Developmental Process
P05091	2	ALDH2	[extracellular exosome, mitochondrial matrix, mitochondrion, aldehyde dehydrogenase (NAD) activity, aldehyde dehydrogenase [NAD(P)+] activity, carboxylic ester hydrolase activity, electron carrier activity, glyceraldehyde-3-phosphate dehydrogenase (NAD+) (non-phosphorylating) activity, NAD binding, nitroglycerin reductase activity, phenylacetaldehyde dehydrogenase activity, alcohol metabolic proc…	Metabolic Process
P30838	1	ALDH3A1	[cytoplasm, cytosol, endoplasmic reticulum, extracellular space, plasma membrane, 3-chloroallyl aldehyde dehydrogenase activity, alcohol dehydrogenase (NADP+) activity, aldehyde dehydrogenase (NAD) activity, aldehyde dehydrogenase [NAD(P)+] activity, benzaldehyde dehydrogenase (NAD+) activity, cellular aldehyde metabolic process, lipid metabolic process, xenobiotic metabolic process]	Metabolic Process
P51648	4	ALDH3A2	[cytoplasm, cytosol, endoplasmic reticulum membrane, intracellular membrane-bounded organelle, peroxisomal membrane, peroxisome, aldehyde dehydrogenase (NAD) activity, glyceraldehyde-3-phosphate dehydrogenase (NAD+) (non-phosphorylating) activity, long-chain-alcohol oxidase activity, long-chain-aldehyde dehydrogenase activity, medium-chain-aldehyde dehydrogenase activity, protein homodimerization…	Metabolic Process
P51649	1	ALDH5A1	[mitochondrial matrix, mitochondrion, identical protein binding, succinate-semialdehyde dehydrogenase (NAD+) activity, central nervous system development, gamma-aminobutyric acid catabolic process, glutamate metabolic process, neurotransmitter catabolic process, nitrogen compound metabolic process, post-embryonic development, succinate metabolic process]	Metabolic Process
Q02252	2	ALDH6A1	[mitochondrial matrix, mitochondrion, nucleoplasm, fatty-acyl-CoA binding, malonate-semialdehyde dehydrogenase (acetylating) activity, malonate-semialdehyde dehydrogenase (acetylating, NAD+) activity, methylmalonate-semialdehyde dehydrogenase (acylating) activity, RNA binding, branched-chain amino acid catabolic process, brown fat cell differentiation, thymine catabolic process, thymine metabolic…	Metabolic Process
P49189	1	ALDH9A1	[cytoplasm, cytosol, extracellular exosome, 1-pyrroline dehydrogenase activity, 4-trimethylammoniobutyraldehyde dehydrogenase activity, aldehyde dehydrogenase (NAD) activity, aminobutyraldehyde dehydrogenase activity, glyceraldehyde-3-phosphate dehydrogenase (NAD+) (non-phosphorylating) activity, small molecule binding, carnitine biosynthetic process, cellular aldehyde metabolic process, hormone …	Metabolic Process
P04075	2	ALDOA	[actin cytoskeleton, cytosol, extracellular exosome, extracellular region, extracellular space, ficolin-1-rich granule lumen, I band, M band, membrane, nucleus, platelet alpha granule lumen, secretory granule lumen, sperm head, tertiary granule lumen, actin binding, cadherin binding, cytoskeletal protein binding, fructose binding, fructose-bisphosphate aldolase activity, identical protein binding…	Cellular Component Organization of Biogenesis
P05062	1	ALDOB	[centriolar satellite, cytosol, extracellular exosome, microtubule organizing center, ATPase binding, cytoskeletal protein binding, fructose binding, fructose-1-phosphate aldolase activity, fructose-bisphosphate aldolase activity, identical protein binding, fructose 1,6-bisphosphate metabolic process, fructose catabolic process to hydroxyacetone phosphate and glyceraldehyde-3-phosphate, fructose …	Metabolic Process
P09972	2	ALDOC	[cytoskeleton, cytosol, extracellular exosome, extracellular region, ficolin-1-rich granule lumen, secretory granule lumen, tertiary granule lumen, cytoskeletal protein binding, fructose-bisphosphate aldolase activity, epithelial cell differentiation, fructose 1,6-bisphosphate metabolic process, fructose metabolic process, gluconeogenesis, glycolytic process]	Metabolic Process
Q9UM73	2	ALK	[extracellular exosome, plasma membrane, macromolecular complex, receptor complex, ATP binding, heparin binding, identical protein binding, NF-kappaB-inducing kinase activity, protein tyrosine kinase activity, receptor signaling protein tyrosine kinase activator activity, transmembrane receptor protein tyrosine kinase activity, adult behavior, energy homeostasis, hippocampus development, negative…	Signaling
Q6P6C2	2	ALKBH5	[cytosol, Golgi apparatus, nuclear speck, nucleoplasm, nucleus, oxidoreductase activity, acting on paired donors, with incorporation or reduction of molecular oxygen, 2-oxoglutarate as one donor, and incorporation of one atom each of oxygen into both donors, metal ion binding, RNA N6-methyladenosine dioxygenase activity, oxidative RNA demethylase activity, RNA binding, cell differentiation, mRNA …	Metabolic Process
Q9BT30	1	ALKBH7	[mitochondrial matrix, mitochondrion, dioxygenase activity, metal ion binding, cellular response to DNA damage stimulus, fatty acid metabolic process, regulation of lipid storage, regulation of mitochondrial membrane permeability involved in programmed necrotic cell death]	Single-Organism Process
P09917	2	ALOX5	[cytosol, extracellular region, extracellular space, ficolin-1-rich granule lumen, nuclear envelope, nuclear envelope lumen, nuclear matrix, nuclear membrane, nucleoplasm, perinuclear region of cytoplasm, secretory granule lumen, arachidonate 12-lipoxygenase activity, arachidonate 5-lipoxygenase activity, arachidonate 8(S)-lipoxygenase activity, hydrolase activity, iron ion binding, oxidoreductas…	Immune System Process
P09923	1	ALPI	[extracellular region, plasma membrane, alkaline phosphatase activity, magnesium ion binding, protease binding, zinc ion binding, dephosphorylation]	Metabolic Process
P05186	1	ALPL	[extracellular exosome, extracellular matrix, extracellular region, membrane, mitochondrial intermembrane space, mitochondrial membrane, plasma membrane, adenosine-diphosphatase activity, alkaline phosphatase activity, ATPase activity, calcium ion binding, inorganic diphosphatase activity, phosphoamidase activity, phosphoethanolamine phosphatase activity, pyridoxal phosphatase activity, pyrophosp…	Developmental Process
P05187	1	ALPP	[cell surface, plasma membrane, alkaline phosphatase activity, magnesium ion binding, zinc ion binding, dephosphorylation]	Metabolic Process
Q96Q42	2	ALS2	[centrosome, cytoplasm, cytosol, dendrite, dendritic spine, early endosome, growth cone, intracellular membrane-bounded organelle, lamellipodium, membrane, neuronal cell body, nucleus, postsynaptic density of dendrite, macromolecular complex, ruffle, vesicle, GTPase activator activity, guanyl-nucleotide exchange factor activity, identical protein binding, protein homodimerization activity, protei…	Signaling
Q60I27	1	ALS2CL	[cytoplasm, cytoplasmic vesicle, cytosol, intracellular membrane-bounded organelle, GTPase activator activity, guanyl-nucleotide exchange factor activity, small GTPase binding, endosomal transport, endosome organization, regulation of GTPase activity]	Cellular Component Organization of Biogenesis
Q15699	4	ALX1	[chromatin, Golgi apparatus, nuclear body, nucleoplasm, nucleus, transcriptional activator activity, RNA polymerase II transcription regulatory region sequence-specific binding, RNA polymerase II transcription factor activity, sequence-specific DNA binding, RNA polymerase II regulatory region sequence-specific DNA binding, sequence-specific double-stranded DNA binding, embryonic skeletal system m…	Locomotion
O95076	3	ALX3	[chromatin, nucleus, RNA polymerase II transcription factor activity, sequence-specific DNA binding, RNA polymerase II regulatory region sequence-specific DNA binding, sequence-specific double-stranded DNA binding, embryonic cranial skeleton morphogenesis, embryonic forelimb morphogenesis, embryonic hindlimb morphogenesis, pattern specification process, regulation of apoptotic process, regulation…	Developmental Process
Q9H161	3	ALX4	[chromatin, nucleoplasm, nucleus, transcription factor complex, DNA binding, transcriptional activator activity, RNA polymerase II transcription regulatory region sequence-specific binding, RNA polymerase II transcription factor activity, sequence-specific DNA binding, HMG box domain binding, RNA polymerase II regulatory region sequence-specific DNA binding, sequence-specific double-stranded DNA …	Developmental Process
Q86V81	2	ALYREF	[catalytic step 2 spliceosome, cytoplasm, cytosol, extracellular exosome, membrane, nuclear speck, nucleoplasm, nucleus, transcription export complex, GO:0062153, mRNA binding, RNA binding, mRNA export from nucleus, mRNA splicing, via spliceosome, osteoblast differentiation, positive regulation of DNA-templated transcription, elongation, regulation of DNA recombination, replication fork processin…	Metabolic Process
Q9UHK6	1	AMACR	[cytoplasm, cytosol, intracellular membrane-bounded organelle, mitochondrion, peroxisomal matrix, peroxisome, plasma membrane, alpha-methylacyl-CoA racemase activity, receptor binding, bile acid biosynthetic process, bile acid metabolic process, fatty acid beta-oxidation using acyl-CoA oxidase]	Metabolic Process
Q9C0C7	2	AMBRA1	[autophagosome, axoneme, Cul4-RING E3 ubiquitin ligase complex, cytoplasm, cytoskeleton, cytosol, endoplasmic reticulum, focal adhesion, intracellular membrane-bounded organelle, mitochondrial outer membrane, mitochondrion, nucleus, perinuclear region of cytoplasm, phagocytic vesicle, GTPase binding, protein phosphatase binding, protein binding, bridging involved in substrate recognition for ubiq…	Metabolic Process
Q9UKV5	3	AMFR	[cytosol, dendrite, Derlin-1 retrotranslocation complex, endoplasmic reticulum, endoplasmic reticulum membrane, endoplasmic reticulum quality control compartment, Golgi apparatus, growth cone, membrane, neuronal cell body, nucleus, perinuclear region of cytoplasm, macromolecular complex, ubiquitin ligase complex, BAT3 complex binding, chaperone binding, identical protein binding, metal ion bindin…	Signaling
Q16671	1	AMHR2	[activin receptor complex, plasma membrane, receptor complex, activin binding, activin-activated receptor activity, anti-Mullerian hormone receptor activity, ATP binding, hormone binding, metal ion binding, protein homodimerization activity, protein serine/threonine kinase activity, transforming growth factor beta receptor activity, type II, activin receptor signaling pathway, anti-Mullerian horm…	Signaling
Q86WK6	1	AMIGO1	[dendrite, membrane, neuronal cell body membrane, pericellular basket, perikaryon, voltage-gated potassium channel complex, potassium channel regulator activity, axonal fasciculation, axonogenesis, brain development, cellular response to L-glutamate, heterophilic cell-cell adhesion via plasma membrane cell adhesion molecules, homophilic cell adhesion via plasma membrane adhesion molecules, myelin…	Cellular Component Organization of Biogenesis
P23109	1	AMPD1	[cytosol, AMP deaminase activity, identical protein binding, metal ion binding, AMP metabolic process, GMP salvage, IMP biosynthetic process, IMP salvage]	Metabolic Process
P49418	4	AMPH	[actin cytoskeleton, cytosol, leading edge membrane, plasma membrane, synaptic vesicle, synaptic vesicle membrane, phospholipid binding, chemical synaptic transmission, endocytosis, synaptic vesicle endocytosis]	Signaling
P04746	1	AMY2A	[extracellular exosome, extracellular region, extracellular space, alpha-amylase activity, calcium ion binding, chloride ion binding, carbohydrate catabolic process, carbohydrate metabolic process, polysaccharide digestion]	Metabolic Process
Q9H1A4	1	ANAPC1	[anaphase-promoting complex, cytosol, nucleoplasm, binding, bridging, anaphase-promoting complex-dependent catabolic process, cell division, metaphase/anaphase transition of mitotic cell cycle, protein K11-linked ubiquitination, regulation of meiotic cell cycle, regulation of mitotic cell cycle]	Single-Organism Process
Q9UM13	2	ANAPC10	[anaphase-promoting complex, cytosol, nucleoplasm, anaphase-promoting complex-dependent catabolic process, cell cycle, cell division, protein K11-linked ubiquitination, regulation of meiotic cell cycle, regulation of mitotic cell cycle]	Single-Organism Process
Q9NYG5	1	ANAPC11	[anaphase-promoting complex, cullin-RING ubiquitin ligase complex, cytosol, nucleolus, nucleoplasm, nucleus, cullin family protein binding, ubiquitin protein ligase activity, ubiquitin-ubiquitin ligase activity, zinc ion binding, anaphase-promoting complex-dependent catabolic process, cell division, mitotic cell cycle, positive regulation of mitotic metaphase/anaphase transition, protein K11-link…	Metabolic Process
Q9UJX5	1	ANAPC4	[anaphase-promoting complex, cytosol, nuclear periphery, nucleoplasm, nucleus, protein phosphatase binding, ubiquitin-protein transferase activity, anaphase-promoting complex-dependent catabolic process, cell cycle, cell division, protein K11-linked ubiquitination, regulation of meiotic cell cycle, regulation of mitotic cell cycle, regulation of mitotic metaphase/anaphase transition]	Single-Organism Process
Q9UJX4	1	ANAPC5	[anaphase-promoting complex, cytosol, nucleoplasm, nucleus, spindle, protein phosphatase binding, anaphase-promoting complex-dependent catabolic process, cell cycle, cell division, positive regulation of mitotic metaphase/anaphase transition, protein K11-linked ubiquitination, regulation of meiotic cell cycle, regulation of mitotic cell cycle]	Cellular Component Organization of Biogenesis
Q9UJX3	2	ANAPC7	[anaphase-promoting complex, cytoplasm, cytosol, heterochromatin, microtubule cytoskeleton, nucleoplasm, nucleus, spindle, GO:0140767, protein phosphatase binding, anaphase-promoting complex-dependent catabolic process, brain development, cell division, metaphase/anaphase transition of mitotic cell cycle, positive regulation of mitotic metaphase/anaphase transition, protein K11-linked ubiquitinat…	Single-Organism Process
O15123	1	ANGPT2	[cell projection, GO:0062023, extracellular region, extracellular space, nucleus, plasma membrane, metal ion binding, receptor tyrosine kinase binding, receptor binding, angiogenesis, animal organ regeneration, cellular response to growth factor stimulus, gene expression, germ cell development, glomerulus vasculature development, maternal process involved in female pregnancy, negative regulation …	Locomotion
Q9Y264	1	ANGPT4	[GO:0062023, extracellular region, extracellular space, receptor tyrosine kinase binding, receptor binding, transmembrane receptor protein tyrosine kinase activator activity, angiogenesis, cellular response to hypoxia, negative regulation of angiogenesis, negative regulation of apoptotic process, negative regulation of blood vessel endothelial cell migration, Notch signaling pathway, positive reg…	Signaling
Q9Y5C1	1	ANGPTL3	[cell surface, GO:0062023, early endosome, extracellular region, extracellular space, Golgi apparatus, lamellipodium, enzyme inhibitor activity, growth factor activity, heparin binding, integrin binding, phospholipase inhibitor activity, receptor binding, acylglycerol homeostasis, angiogenesis, artery morphogenesis, cell-matrix adhesion, cholesterol homeostasis, cholesterol metabolic process, fat…	Locomotion
Q9BY76	1	ANGPTL4	[blood microparticle, GO:0062023, extracellular region, extracellular space, enzyme inhibitor activity, identical protein binding, receptor binding, angiogenesis, endothelial cell apoptotic process, lipid metabolic process, negative regulation of apoptotic process, negative regulation of endothelial cell apoptotic process, negative regulation of lipoprotein lipase activity, positive regulation of…	Single-Organism Process
P16157	156	ANK1	[basolateral plasma membrane, cytoplasmic side of plasma membrane, cytoskeleton, cytosol, M band, neuron projection, plasma membrane, sarcoplasmic reticulum, spectrin-associated cytoskeleton, ATPase binding, cytoskeletal adaptor activity, enzyme binding, protein phosphatase binding, spectrin binding, structural constituent of cytoskeleton, structural molecule activity, ion channel binding, cytosk…	Signaling
Q01484	2	ANK2	[A band, apical plasma membrane, basolateral plasma membrane, costamere, cytoskeleton, cytosol, early endosome, intercalated disc, lysosome, M band, membrane raft, mitochondrion, neuron projection, plasma membrane, postsynaptic membrane, recycling endosome, sarcolemma, T-tubule, Z disc, ATPase binding, cytoskeletal adaptor activity, enzyme binding, phosphorylation-dependent protein binding, prote…	Signaling
Q12955	4	ANK3	[axon initial segment, basal plasma membrane, basolateral plasma membrane, cell surface, costamere, cytosol, dendrite, endoplasmic reticulum, Golgi apparatus, intercalated disc, lateral plasma membrane, lysosome, neuromuscular junction, neuron projection, node of Ranvier, plasma membrane, postsynaptic membrane, sarcolemma, sarcoplasmic reticulum, spectrin-associated cytoskeleton, T-tubule, Z disc…	Cellular Component Organization of Biogenesis
Q9P2R3	1	ANKFY1	[cytosol, early endosome, endosome, endosome membrane, extracellular exosome, intracellular membrane-bounded organelle, lysosomal membrane, macropinosome, membrane, metal ion binding, phosphatidylinositol phosphate binding, small GTPase binding, endocytosis, endosomal transport, endosomal vesicle fusion, Golgi to lysosome transport, positive regulation of pinocytosis, retrograde transport, endoso…	Cellular Component Organization of Biogenesis
Q8IWZ3	2	ANKHD1	[cytoplasm, RNA binding, innate immune response]	Immune System Process
Q86XL3	1	ANKLE2	[endoplasmic reticulum, endoplasmic reticulum membrane, membrane, protein phosphatase 2A binding, protein phosphatase regulator activity, cell division, central nervous system development, mitotic nuclear envelope reassembly, negative regulation of apoptotic process, negative regulation of phosphorylation, positive regulation of protein dephosphorylation, regulation of catalytic activity]	Cellular Component Organization of Biogenesis
Q15327	1	ANKRD1	[cytoplasm, cytosol, fibrillar center, I band, nucleoplasm, nucleus, transcription factor complex, DNA binding, histone deacetylase binding, p53 binding, R-SMAD binding, RNA polymerase II sequence-specific DNA binding transcription factor binding, titin binding, transcription coactivator activity, transcription corepressor activity, cardiac muscle tissue morphogenesis, cellular response to interl…	Signaling
Q6UB99	1	ANKRD11	[cytosol, nucleoplasm, nucleus, anatomical structure morphogenesis, face morphogenesis, odontogenesis of dentin-containing tooth, skeletal system morphogenesis]	Developmental Process
Q8IZ07	1	ANKRD13A	[cytoplasm, late endosome, perinuclear region of cytoplasm, plasma membrane, ubiquitin-dependent protein binding, negative regulation of protein localization to endosome, negative regulation of receptor internalization]	Metabolic Process
Q8N6S4	1	ANKRD13C	[cytoplasm, endoplasmic reticulum, endoplasmic reticulum membrane, perinuclear region of cytoplasm, receptor binding, protein retention in ER lumen, regulation of anoikis, regulation of receptor activity]	Signaling
Q6ZTN6	1	ANKRD13D	[cytoplasm, late endosome, perinuclear region of cytoplasm, plasma membrane, ubiquitin-dependent protein binding, negative regulation of receptor internalization]	Metabolic Process
O75179	1	ANKRD17	[chromatin, cytoplasm, male germ cell nucleus, membrane, nuclear membrane, nucleoplasm, nucleus, chromatin binding, RNA binding, blood vessel maturation, defense response to bacterium, innate immune response, negative regulation of smooth muscle cell differentiation, positive regulation of cell cycle, positive regulation of G1/S transition of mitotic cell cycle, positive regulation of I-kappaB ki…	Immune System Process
Q86SG2	1	ANKRD23	[actin cytoskeleton, cytosol, I band, nucleoplasm, titin binding, fatty acid metabolic process, regulation of sarcomere organization, response to muscle stretch]	Developmental Process
Q96NW4	1	ANKRD27	[cytoplasmic vesicle membrane, cytosol, early endosome, intracellular membrane-bounded organelle, late endosome, lysosome, melanosome, membrane, neuron projection, plasma membrane, transport vesicle, tubular endosome, GTPase activator activity, guanyl-nucleotide exchange factor activity, small GTPase binding, SNARE binding, early endosome to late endosome transport, endocytic recycling, endosome …	Cellular Component Organization of Biogenesis
Q9BXX3	1	ANKRD30A
Q86W74	1	ANKRD46	[membrane]
Q9Y2G4	1	ANKRD6	[cytoplasm, intracellular membrane-bounded organelle, nucleus, negative regulation of canonical Wnt signaling pathway, positive regulation of JNK cascade, positive regulation of Wnt signaling pathway, planar cell polarity pathway]	Signaling
Q92625	2	ANKS1A	[cytosol, neuron projection, nucleoplasm, ephrin receptor binding, ephrin receptor signaling pathway, neuron remodeling, regulation of ephrin receptor signaling pathway, substrate-dependent cell migration]	Locomotion
Q7Z6G8	2	ANKS1B	[Cajal body, centrosome, cytosol, dendritic spine, nucleoplasm, plasma membrane, postsynaptic density of dendrite, ephrin receptor binding, ephrin receptor signaling pathway, regulation of synaptic plasticity by receptor localization to synapse]	Signaling
Q68DC2	1	ANKS6	[ciliary inversin compartment, cytoplasm, determination of left/right symmetry, heart development, in utero embryonic development, kidney development]	Developmental Process
Q9H8Y5	1	ANKZF1	[cytoplasm, membrane, metal ion binding, cellular response to hydrogen peroxide, ubiquitin-dependent ERAD pathway]	Single-Organism Process
Q9NQW6	5	ANLN	[actin cytoskeleton, actomyosin contractile ring, bleb, cell cortex, cytosol, midbody, nucleoplasm, actin binding, cadherin binding, actomyosin contractile ring assembly, hematopoietic progenitor cell differentiation, mitotic cytokinesis, glomerular visceral epithelial cell migration, positive regulation of bleb assembly, regulation of exit from mitosis, septin ring assembly, septin ring organiza…	Cellular Component Organization of Biogenesis
Q4KMQ2	1	ANO6	[cell surface, chloride channel complex, cytosol, extracellular exosome, membrane, plasma membrane, specific granule membrane, tertiary granule membrane, calcium activated cation channel activity, chloride channel activity, intracellular calcium activated chloride channel activity, metal ion binding, phospholipid scramblase activity, protein dimerization activity, voltage-gated chloride channel a…	Cellular Component Organization of Biogenesis
P39687	1	ANP32A	[cytoplasm, endoplasmic reticulum, nucleoplasm, nucleus, perinuclear region of cytoplasm, histone binding, RNA binding, intracellular signal transduction, nucleocytoplasmic transport, regulation of apoptotic process]	Signaling
Q92688	2	ANP32B	[cytoplasm, extracellular exosome, nucleoplasm, nucleus, histone binding, RNA polymerase binding, activation of cysteine-type endopeptidase activity involved in apoptotic process, inner ear development, negative regulation of cell differentiation, nucleosome assembly, positive regulation of protein export from nucleus, regulation of apoptotic process, palate development, vasculature development, …	Developmental Process
O43423	1	ANP32C	[perinuclear region of cytoplasm, histone binding, nucleocytoplasmic transport, regulation of apoptotic process]	Single-Organism Process
Q9BTT0	1	ANP32E	[cytoplasmic vesicle, nucleus, Swr1 complex, histone binding, GO:0140713, phosphatase inhibitor activity, protein binding involved in protein folding, chromatin organization, regulation of apoptotic process]	Cellular Component Organization of Biogenesis
Q9H6X2	1	ANTXR1	[cell surface, endosome membrane, external side of plasma membrane, filopodium membrane, lamellipodium membrane, plasma membrane, actin filament binding, collagen binding, metal ion binding, transmembrane signaling receptor activity, actin cytoskeleton reorganization, blood vessel development, negative regulation of extracellular matrix assembly, positive regulation of metallopeptidase activity, …	Cellular Component Organization of Biogenesis
P04083	3	ANXA1	[adherens junction, apical plasma membrane, basolateral plasma membrane, cell surface, GO:0062023, cornified envelope, cytoplasm, cytosol, early endosome membrane, endosome, extracellular exosome, extracellular region, extracellular space, extrinsic component of endosome membrane, extrinsic component of external side of plasma membrane, extrinsic component of membrane, focal adhesion, lateral pla…	Immune System Process
P07355	2	ANXA2	[adherens junction, AnxA2-p11 complex, azurophil granule lumen, basement membrane, basolateral plasma membrane, cell surface, GO:0062023, cornified envelope, cytoplasm, cytosol, early endosome, endosome, extracellular exosome, extracellular region, extracellular space, late endosome membrane, lipid droplet, lysosomal membrane, melanosome, membrane, midbody, myelin sheath adaxonal region, nuclear …	Cellular Component Organization of Biogenesis
A6NMY6	1	ANXA2P2	[basement membrane, extracellular exosome, extracellular space, melanosome, nucleus, plasma membrane, vesicle, calcium channel activity, calcium ion binding, calcium-dependent phospholipid binding, cytoskeletal protein binding, phosphatidylinositol-4,5-bisphosphate binding, phosphatidylserine binding, phospholipase A2 inhibitor activity, protease binding, virion binding]
P09525	1	ANXA4	[cell surface, GO:0062023, cytoplasm, cytoplasmic vesicle, extracellular exosome, nuclear membrane, nucleus, perinuclear region of cytoplasm, plasma membrane, vesicle membrane, calcium ion binding, calcium-dependent phospholipid binding, calcium-dependent protein binding, identical protein binding, NF-kappaB binding, phospholipase inhibitor activity, epithelial cell differentiation, negative regu…	Signaling
P08758	1	ANXA5	[GO:0062023, cytoplasm, cytosol, endothelial microparticle, external side of plasma membrane, extracellular exosome, extracellular region, focal adhesion, membrane, calcium ion binding, calcium-dependent phospholipid binding, phosphatidylserine binding, phospholipase inhibitor activity, phospholipid binding, blood coagulation, negative regulation of apoptotic process, negative regulation of coagu…	Signaling
P08133	1	ANXA6	[GO:0062023, extracellular exosome, focal adhesion, late endosome membrane, lysosomal membrane, melanosome, membrane, mitochondrion, perinuclear region of cytoplasm, actin filament binding, calcium channel activity, calcium ion binding, calcium-dependent phospholipid binding, calcium-dependent protein binding, cholesterol binding, chondroitin sulfate binding, GTP binding, identical protein bindin…	Locomotion
P20073	1	ANXA7	[GO:0062023, endoplasmic reticulum membrane, extracellular exosome, membrane, nucleus, calcium ion binding, calcium-dependent phospholipid binding, calcium-dependent protein binding, integrin binding, RNA binding, autophagy, epithelial cell differentiation, negative regulation of gene expression]	Metabolic Process
O43747	1	AP1G1	[AP-1 adaptor complex, clathrin-coated pit, clathrin-coated vesicle, clathrin-coated vesicle membrane, cytoplasm, cytoplasmic vesicle membrane, cytosol, early endosome, Golgi apparatus, Golgi membrane, intracellular membrane-bounded organelle, lysosomal membrane, membrane, perinuclear region of cytoplasm, recycling endosome, trans-Golgi network membrane, GO:0140312, clathrin adaptor activity, GTP…	Cellular Component Organization of Biogenesis
O75843	1	AP1G2	[AP-1 adaptor complex, endosome membrane, Golgi apparatus, Golgi membrane, Golgi-associated vesicle, membrane, transport vesicle, GO:0140312, clathrin adaptor activity, Golgi to vacuole transport, intracellular protein transport, receptor-mediated endocytosis, vesicle-mediated transport]
Q9BXS5	2	AP1M1	[AP-1 adaptor complex, clathrin-coated vesicle, cytoplasmic vesicle, cytoplasmic vesicle membrane, cytosol, early endosome, extracellular exosome, Golgi membrane, lysosomal membrane, membrane, plasma membrane, specific granule membrane, trans-Golgi network membrane, clathrin adaptor activity, endosome to melanosome transport, intracellular protein transport, melanosome assembly, melanosome organi…	Cellular Component Organization of Biogenesis
Q9Y6Q5	1	AP1M2	[AP-1 adaptor complex, clathrin-coated vesicle, cytoplasmic vesicle, cytoplasmic vesicle membrane, cytosol, Golgi membrane, intracellular membrane-bounded organelle, lysosomal membrane, trans-Golgi network membrane, clathrin adaptor activity, basolateral protein secretion, protein targeting, vesicle targeting, vesicle-mediated transport]	Single-Organism Process
O95782	4	AP2A1	[AP-2 adaptor complex, clathrin coat of trans-Golgi network vesicle, clathrin-coated endocytic vesicle, clathrin-coated endocytic vesicle membrane, cytoplasmic side of plasma membrane, cytosol, endocytic vesicle membrane, endolysosome membrane, filopodium tip, membrane, plasma membrane, postsynapse, GO:0140312, clathrin adaptor activity, low-density lipoprotein particle receptor binding, protein …	Metabolic Process
O94973	4	AP2A2	[AP-2 adaptor complex, clathrin-coated endocytic vesicle, clathrin-coated endocytic vesicle membrane, cytoplasmic side of plasma membrane, cytoplasmic vesicle, cytosol, endocytic vesicle membrane, endolysosome membrane, ficolin-1-rich granule membrane, plasma membrane, postsynapse, secretory granule membrane, GO:0140312, clathrin adaptor activity, disordered domain specific binding, lipid binding…	Metabolic Process
P63010	2	AP2B1	[AP-2 adaptor complex, clathrin adaptor complex, clathrin-coated endocytic vesicle, clathrin-coated endocytic vesicle membrane, cytoplasmic side of plasma membrane, cytosol, endocytic vesicle membrane, endolysosome membrane, glutamatergic synapse, membrane, plasma membrane, postsynapse, presynapse, clathrin binding, signal sequence binding, aorta development, clathrin-dependent endocytosis, coron…	Developmental Process
Q96CW1	4	AP2M1	[AP-2 adaptor complex, clathrin-coated endocytic vesicle, clathrin-coated endocytic vesicle membrane, clathrin-coated pit, cytoplasmic side of plasma membrane, cytoplasmic vesicle, cytosol, endocytic vesicle membrane, endolysosome membrane, extracellular exosome, extrinsic component of presynaptic endocytic zone membrane, glutamatergic synapse, lysosomal membrane, plasma membrane, postsynapse, cl…	Cellular Component Organization of Biogenesis
P53680	2	AP2S1	[AP-2 adaptor complex, clathrin-coated endocytic vesicle, clathrin-coated endocytic vesicle membrane, cytoplasmic side of plasma membrane, cytosol, endocytic vesicle membrane, endolysosome membrane, intracellular membrane-bounded organelle, plasma membrane, postsynapse, presynapse, clathrin adaptor activity, clathrin coat assembly, clathrin-dependent endocytosis, intracellular protein transport, …	Cellular Component Organization of Biogenesis
O00203	1	AP3B1	[AP-3 adaptor complex, axon cytoplasm, clathrin adaptor complex, clathrin-coated vesicle membrane, early endosome, Golgi apparatus, lysosomal membrane, membrane, mitochondrion, GTP-dependent protein binding, protein phosphatase binding, anterograde axonal transport, anterograde synaptic vesicle transport, antigen processing and presentation, exogenous lipid antigen via MHC class Ib, blood coagula…	Immune System Process
Q13367	1	AP3B2	[AP-3 adaptor complex, axon cytoplasm, clathrin-coated vesicle membrane, early endosome, Golgi apparatus, intracellular vesicle, presynapse, anterograde axonal transport, anterograde synaptic vesicle transport, cargo loading into clathrin-coated vesicle, AP-3-mediated, intracellular protein transport, intracellular transport, synaptic vesicle coating, synaptic vesicle recycling, vesicle-mediated …	Cellular Component Organization of Biogenesis
O14617	1	AP3D1	[AP-3 adaptor complex, axon cytoplasm, early endosome, endosome membrane, glutamatergic synapse, Golgi apparatus, Golgi membrane, lysosomal membrane, membrane, postsynapse, presynaptic endosome, terminal bouton, anterograde axonal transport, anterograde synaptic vesicle transport, antigen processing and presentation, exogenous lipid antigen via MHC class Ib, cargo loading into clathrin-coated ves…	Cellular Component Organization of Biogenesis
Q9Y2T2	1	AP3M1	[AP-3 adaptor complex, axon cytoplasm, clathrin adaptor complex, cytoplasmic vesicle, cytoplasmic vesicle membrane, early endosome, Golgi apparatus, lysosomal membrane, lysosome, small GTPase binding, anterograde axonal transport, anterograde synaptic vesicle transport, cargo loading into clathrin-coated vesicle, AP-3-mediated, endocytosis, intracellular transport, melanosome assembly, platelet d…	Cellular Component Organization of Biogenesis
P53677	1	AP3M2	[AP-3 adaptor complex, AP-type membrane coat adaptor complex, axon cytoplasm, clathrin adaptor complex, cytoplasmic vesicle, cytoplasmic vesicle membrane, early endosome, Golgi apparatus, presynapse, anterograde axonal transport, anterograde synaptic vesicle transport, cargo loading into clathrin-coated vesicle, AP-3-mediated, endocytosis, intracellular protein transport, intracellular transport,…	Cellular Component Organization of Biogenesis
Q92572	3	AP3S1	[AP-3 adaptor complex, AP-type membrane coat adaptor complex, axon cytoplasm, cytoplasmic vesicle membrane, early endosome, Golgi apparatus, intracellular membrane-bounded organelle, presynapse, transport vesicle, anterograde axonal transport, anterograde synaptic vesicle transport, cargo loading into clathrin-coated vesicle, AP-3-mediated, Golgi to vacuole transport, insulin receptor signaling p…	Cellular Component Organization of Biogenesis
O14727	1	APAF1	[apoptosome, cytosol, extracellular exosome, extracellular region, ficolin-1-rich granule lumen, nucleus, macromolecular complex, secretory granule lumen, ADP binding, ATP binding, cysteine-type endopeptidase activator activity involved in apoptotic process, heat shock protein binding, identical protein binding, nucleotide binding, activation of cysteine-type endopeptidase activity, activation of…	Signaling
Q02410	4	APBA1	[cytoplasm, cytosol, dendritic spine, glutamatergic synapse, Golgi apparatus, nucleus, perinuclear region of cytoplasm, plasma membrane, presynaptic active zone membrane, Schaffer collateral - CA1 synapse, synaptic vesicle, amyloid-beta binding, axo-dendritic transport, cell adhesion, chemical synaptic transmission, gamma-aminobutyric acid secretion, glutamate secretion, in utero embryonic develo…	Growth
Q99767	3	APBA2	[cytoplasm, dendritic spine, plasma membrane, Schaffer collateral - CA1 synapse, synaptic vesicle, amyloid-beta binding, identical protein binding, chemical synaptic transmission, in utero embryonic development, locomotory behavior, multicellular organism growth, nervous system development, GO:0099171, protein transport, regulation of gene expression]	Growth
O96018	3	APBA3	[cytoplasm, dendritic spine, perinuclear region of cytoplasm, plasma membrane, amyloid-beta binding, enzyme binding, enzyme inhibitor activity, chemical synaptic transmission, in utero embryonic development, negative regulation of catalytic activity, protein transport, regulation of gene expression]	Signaling
O00213	3	APBB1	[cytoplasm, endoplasmic reticulum, growth cone, lamellipodium, nuclear speck, nucleoplasm, nucleus, plasma membrane, synapse, amyloid-beta binding, chromatin binding, histone binding, low-density lipoprotein particle receptor binding, proline-rich region binding, transcription coactivator activity, ubiquitin protein ligase binding, apoptotic process, axonogenesis, cellular response to DNA damage …	Cellular Component Organization of Biogenesis
Q92870	1	APBB2	[cytoplasm, early endosome, endoplasmic reticulum, Golgi apparatus, growth cone, lamellipodium, membrane, nucleus, synapse, amyloid-beta binding, intracellular signal transduction, maintenance of lens transparency, negative regulation of cell cycle phase transition, negative regulation of transcription from RNA polymerase II promoter, positive regulation of transcription from RNA polymerase II pr…	Signaling
P25054	4	APC	[adherens junction, beta-catenin destruction complex, bicellular tight junction, catenin complex, centrosome, cytoplasm, cytosol, Golgi apparatus, kinetochore, lamellipodium, lateral plasma membrane, microtubule, nucleoplasm, nucleus, perinuclear region of cytoplasm, plasma membrane, ruffle membrane, Wnt signalosome, beta-catenin binding, dynein complex binding, gamma-catenin binding, microtubule…	Locomotion
O95996	1	APC2	[actin filament, beta-catenin destruction complex, catenin complex, cytoplasm, cytosol, Golgi apparatus, intercellular bridge, lamellipodium membrane, microtubule, microtubule cytoskeleton, midbody, perinuclear region of cytoplasm, postsynapse, beta-catenin binding, gamma-catenin binding, microtubule binding, activation of GTPase activity, cell fate specification, cell migration, microtubule cyto…	Locomotion
P02743	1	APCS	[blood microparticle, GO:0062023, extracellular exosome, extracellular region, extracellular space, nucleus, calcium ion binding, carbohydrate binding, complement component C1q binding, identical protein binding, unfolded protein binding, virion binding, acute-phase response, chaperone-mediated protein complex assembly, innate immune response, negative regulation by host of viral exo-alpha-sialid…	Immune System Process
P27695	7	APEX1	[centrosome, chromosome, telomeric region, cytoplasm, endoplasmic reticulum, mitochondrion, nuclear speck, nucleolus, nucleoplasm, nucleus, perinuclear region of cytoplasm, ribosome, transcription factor complex, 3'-5' exonuclease activity, 3'-5'-exodeoxyribonuclease activity, chromatin DNA binding, apurinic/apyrimidinic endodeoxyribonuclease activity, damaged DNA binding, DNA binding, GO:0140431…	Locomotion
Q96BI3	1	APH1A	[early endosome, endoplasmic reticulum, endoplasmic reticulum membrane, endosome membrane, gamma-secretase complex, Golgi apparatus, Golgi cisterna membrane, membrane, mitochondrion, plasma membrane, presynaptic membrane, synaptic vesicle, endopeptidase activator activity, enzyme binding, protein binding, bridging, amyloid precursor protein catabolic process, amyloid precursor protein metabolic p…	Metabolic Process
Q9BZZ5	1	API5	[cytoplasm, membrane, nuclear speck, nucleus, spliceosomal complex, fibroblast growth factor binding, RNA binding, fibroblast apoptotic process, localization, negative regulation of apoptotic process, negative regulation of fibroblast apoptotic process]	Single-Organism Process
Q9ULZ1	2	APLN	[extracellular region, extracellular space, apelin receptor binding, hormone activity, receptor binding, angiogenesis, apelin receptor signaling pathway, coronary vasculature development, drinking behavior, gastrulation, immune response, lactation, negative regulation of blood pressure, negative regulation of fibroblast growth factor receptor signaling pathway, negative regulation of gene express…	Signaling
P35414	1	APLNR	[plasma membrane, apelin receptor activity, G-protein coupled receptor activity, signaling receptor activity, adult heart development, angiogenesis, aorta development, apelin receptor signaling pathway, atrioventricular valve development, blood vessel development, coronary vasculature development, endocardial cushion formation, G-protein coupled receptor signaling pathway, gastrulation, heart dev…	Developmental Process
P51693	2	APLP1	[basement membrane, Golgi apparatus, nucleoplasm, perinuclear region of cytoplasm, plasma membrane, alpha-2A adrenergic receptor binding, alpha-2B adrenergic receptor binding, alpha-2C adrenergic receptor binding, heparin binding, identical protein binding, transition metal ion binding, animal organ morphogenesis, apoptotic process, axonogenesis, cell adhesion, cellular response to norepinephrine…	Developmental Process
Q06481	2	APLP2	[endoplasmic reticulum lumen, extracellular exosome, membrane, nucleus, plasma membrane, platelet alpha granule membrane, DNA binding, heparin binding, identical protein binding, serine-type endopeptidase inhibitor activity, transition metal ion binding, axonogenesis, central nervous system development, G-protein coupled receptor signaling pathway]	Signaling
P02647	3	APOA1	[blood microparticle, chylomicron, GO:0062023, cytoplasmic vesicle, cytosol, early endosome, endocytic vesicle, endocytic vesicle lumen, endoplasmic reticulum lumen, extracellular exosome, extracellular region, extracellular space, extracellular vesicle, high-density lipoprotein particle, plasma membrane, secretory granule lumen, spherical high-density lipoprotein particle, very-low-density lipop…	Locomotion
P02652	2	APOA2	[blood microparticle, chylomicron, cytosol, early endosome, endoplasmic reticulum lumen, extracellular exosome, extracellular region, high-density lipoprotein particle, spherical high-density lipoprotein particle, very-low-density lipoprotein particle, apolipoprotein receptor binding, cholesterol binding, intermembrane cholesterol transfer activity, enzyme binding, heat shock protein binding, hig…	Single-Organism Process
Q9UH17	2	APOBEC3B	[cytoplasm, nucleoplasm, nucleus, P-body, cytidine deaminase activity, deoxycytidine deaminase activity, RNA binding, zinc ion binding, cytidine to uridine editing, defense response to virus, DNA cytosine deamination, DNA demethylation, innate immune response, negative regulation of single stranded viral RNA replication via double stranded DNA intermediate, negative regulation of transposition]	Immune System Process
Q9NRW3	1	APOBEC3C	[cytoplasm, nucleus, P-body, cytidine deaminase activity, deoxycytidine deaminase activity, RNA binding, zinc ion binding, cytidine deamination, cytidine to uridine editing, defense response to virus, DNA cytosine deamination, DNA demethylation, innate immune response, negative regulation of single stranded viral RNA replication via double stranded DNA intermediate, negative regulation of transpo…	Immune System Process
Q9HC16	1	APOBEC3G	[apolipoprotein B mRNA editing enzyme complex, cytoplasm, cytosol, nucleus, P-body, ribonucleoprotein complex, cytidine deaminase activity, dCTP deaminase activity, deoxycytidine deaminase activity, identical protein binding, RNA binding, zinc ion binding, base conversion or substitution editing, cytidine deamination, cytidine to uridine editing, defense response to virus, DNA cytosine deaminatio…	Immune System Process
P02654	1	APOC1	[chylomicron, endoplasmic reticulum, extracellular region, high-density lipoprotein particle, very-low-density lipoprotein particle, fatty acid binding, lipase inhibitor activity, phosphatidylcholine binding, phosphatidylcholine-sterol O-acyltransferase activator activity, phospholipase inhibitor activity, cholesterol efflux, cholesterol metabolic process, chylomicron remnant clearance, high-dens…	Metabolic Process
P05090	2	APOD	[cytoplasm, cytosolic ribosome, dendrite, endoplasmic reticulum, extracellular exosome, extracellular region, extracellular space, neuronal cell body, perinuclear region of cytoplasm, cholesterol binding, lipid transporter activity, aging, angiogenesis, brain development, glucose metabolic process, lipid metabolic process, negative regulation of cytokine production involved in inflammatory respon…	Growth
P02649	2	APOE	[blood microparticle, chylomicron, clathrin-coated endocytic vesicle membrane, GO:0062023, cytoplasm, dendrite, discoidal high-density lipoprotein particle, early endosome, endocytic vesicle lumen, endoplasmic reticulum, endoplasmic reticulum lumen, extracellular exosome, extracellular matrix, extracellular region, extracellular space, extracellular vesicle, glutamatergic synapse, Golgi apparatus…	Cellular Component Organization of Biogenesis
P02749	2	APOH	[cell surface, chylomicron, GO:0062023, extracellular exosome, extracellular region, extracellular space, high-density lipoprotein particle, platelet dense granule lumen, very-low-density lipoprotein particle, heparin binding, identical protein binding, lipid binding, lipoprotein lipase activator activity, phospholipid binding, blood coagulation, intrinsic pathway, negative regulation of angiogen…	Single-Organism Process
Q6UXV4	1	APOOL	[extracellular region, GO:0140275, MICOS complex, mitochondrial crista junction, mitochondrion, platelet alpha granule lumen, mitochondrial sorting and assembly machinery complex, cristae formation, inner mitochondrial membrane organization]	Single-Organism Process
P05067	7	APP	[amyloid-beta complex, apical part of cell, astrocyte projection, axon, cell surface, cell-cell junction, ciliary rootlet, clathrin-coated pit, COPII-coated ER to Golgi transport vesicle, cytoplasm, cytosol, dendritic shaft, dendritic spine, early endosome, endoplasmic reticulum, endoplasmic reticulum lumen, endosome, endosome lumen, endosome to plasma membrane transport vesicle, extracellular ex…	Signaling
Q92624	1	APPBP2	[Cul2-RING ubiquitin ligase complex, cytoplasm, cytoplasmic vesicle membrane, microtubule, microtubule associated complex, nucleoplasm, nucleus, microtubule motor activity, protein binding, bridging involved in substrate recognition for ubiquitination, intracellular protein transport, intracellular transport, proteasome-mediated ubiquitin-dependent protein catabolic process, protein ubiquitinatio…	Metabolic Process
Q9UKG1	3	APPL1	[cytoplasm, cytoplasmic vesicle, cytosol, early endosome, early endosome membrane, early phagosome, endosome, endosome membrane, extracellular exosome, glutamatergic synapse, intracellular vesicle, macropinosome, membrane, nucleus, plasma membrane, postsynapse, presynapse, ruffle, vesicle membrane, beta-tubulin binding, identical protein binding, phosphatidylinositol binding, phosphatidylserine b…	Signaling
Q8NEU8	1	APPL2	[cytoplasmic vesicle, early endosome membrane, early phagosome, early phagosome membrane, endosome, endosome membrane, extracellular exosome, macropinosome, membrane, nucleus, plasma membrane, ruffle, ruffle membrane, vesicle, identical protein binding, phosphatidylinositol binding, phosphatidylserine binding, protein homodimerization activity, macromolecular complex binding, adiponectin-activate…	Signaling
P07741	2	APRT	[cytoplasm, cytosol, extracellular exosome, extracellular region, nucleoplasm, secretory granule lumen, adenine binding, adenine phosphoribosyltransferase activity, AMP binding, adenine salvage, AMP salvage, cellular response to insulin stimulus, GMP salvage, grooming behavior, IMP salvage, lactation, purine ribonucleoside salvage]	Metabolic Process
Q7Z2E3	1	APTX	[chromatin, cytoplasm, nucleolus, nucleoplasm, nucleus, chromatin binding, damaged DNA binding, DNA 5'-adenosine monophosphate hydrolase activity, GO:0120108, double-stranded DNA binding, double-stranded RNA binding, metal ion binding, mismatched DNA binding, phosphoglycolate phosphatase activity, phosphoprotein binding, polynucleotide 3'-phosphatase activity, protein N-terminus binding, single-s…	Metabolic Process
P29972	1	AQP1	[apical part of cell, apical plasma membrane, axon, basal plasma membrane, basolateral plasma membrane, brush border, brush border membrane, cytoplasm, extracellular exosome, membrane, nuclear membrane, nucleus, plasma membrane, sarcolemma, ammonium transmembrane transporter activity, carbon dioxide transmembrane transporter activity, ephrin receptor binding, glycerol transmembrane transporter ac…	Locomotion
P41181	1	AQP2	[apical plasma membrane, basolateral plasma membrane, extracellular exosome, Golgi apparatus, lumenal side of membrane, membrane, perinuclear region of cytoplasm, plasma membrane, recycling endosome, transport vesicle membrane, glycerol transmembrane transporter activity, water channel activity, water transmembrane transporter activity, cellular response to copper ion, cellular response to mercur…	Cellular Component Organization of Biogenesis
Q13520	1	AQP6	[apical plasma membrane, cytoplasmic vesicle membrane, membrane, plasma membrane, nitrate transmembrane transporter activity, water channel activity, carbon dioxide transport, odontogenesis, renal water transport, water transport]	Single-Organism Process
O60306	1	AQR	[catalytic step 2 spliceosome, membrane, nucleoplasm, nucleus, U2-type catalytic step 2 spliceosome, 3'-5' RNA helicase activity, ATP binding, ATPase activity, mRNA binding, RNA binding, single-stranded RNA binding, mRNA splicing, via spliceosome]	Metabolic Process
P10275	10	AR	[chromatin, cytoplasm, cytosol, nuclear speck, nucleoplasm, nucleus, plasma membrane, macromolecular complex, androgen binding, ATPase binding, beta-catenin binding, chromatin binding, transcriptional activator activity, RNA polymerase II transcription regulatory region sequence-specific binding, transcription factor activity, sequence-specific DNA binding, RNA polymerase II transcription factor …	Signaling
P10398	5	ARAF	[cytosol, mitochondrion, ATP binding, MAP kinase kinase kinase activity, metal ion binding, protein kinase activity, GO:0106310, protein serine/threonine kinase activity, MAPK cascade, negative regulation of apoptotic process, positive regulation of peptidyl-serine phosphorylation, protein modification process, protein phosphorylation, regulation of proteasomal ubiquitin-dependent protein catabol…	Metabolic Process
Q8WWN8	1	ARAP3	[cytoplasm, cytoskeleton, lamellipodium, plasma membrane, ruffle, GTPase activator activity, metal ion binding, phosphatidylinositol-3,4,5-trisphosphate binding, phosphatidylinositol-3,4-bisphosphate binding, cytoskeleton organization, negative regulation of Rac protein signal transduction, negative regulation of Rho protein signal transduction, positive regulation of GTPase activity, regulation …	Signaling
Q7LC44	1	ARC	[acrosomal vesicle, actin cytoskeleton, cell cortex, cytoplasm, cytosol, dendritic spine, early endosome membrane, extracellular vesicle, glutamatergic synapse, membrane raft, neuronal cell body, neuronal ribonucleoprotein granule, plasma membrane, postsynaptic density membrane, postsynaptic endosome, mRNA binding, anterior/posterior pattern specification, cell migration, cytoskeleton organizatio…	Signaling
O15033	1	AREL1	[cytoplasm, cytosol, ubiquitin protein ligase activity, ubiquitin-protein transferase activity, apoptotic process, negative regulation of apoptotic process, proteasome-mediated ubiquitin-dependent protein catabolic process, protein K11-linked ubiquitination, protein K33-linked ubiquitination, protein polyubiquitination, protein ubiquitination, regulation of inflammatory response, ubiquitin-depend…	Metabolic Process
P84077	1	ARF1	[cell leading edge, cytosol, extracellular exosome, focal adhesion, Golgi membrane, neuron projection, plasma membrane, postsynaptic density of dendrite, macromolecular complex, sarcomere, GTP binding, GTPase activity, magnesium ion binding, protein domain specific binding, RNA binding, cellular copper ion homeostasis, cellular response to virus, dendritic spine organization, intracellular protei…	Cellular Component Organization of Biogenesis
P61204	3	ARF3	[extracellular exosome, Golgi membrane, perinuclear region of cytoplasm, plasma membrane, GTP binding, GTPase activity, intracellular protein transport, retrograde vesicle-mediated transport, Golgi to ER, vesicle-mediated transport]
P18085	1	ARF4	[cytosol, dendritic spine, extracellular exosome, glutamatergic synapse, Golgi apparatus, membrane, plasma membrane, ruffle membrane, epidermal growth factor receptor binding, GTP binding, GTPase activity, guanyl-nucleotide exchange factor activity, GO:0106274, activation of phospholipase D activity, apical protein localization, cell migration, cilium assembly, dendritic spine development, ER to …	Locomotion
P84085	3	ARF5	[extracellular exosome, Golgi apparatus, perinuclear region of cytoplasm, plasma membrane, GTP binding, GTPase activity, intracellular protein transport, retrograde vesicle-mediated transport, Golgi to ER, vesicle-mediated transport]
P62330	2	ARF6	[cell cortex, cleavage furrow, cytosol, early endosome membrane, endocytic vesicle, endosome, extracellular exosome, filopodium membrane, Flemming body, focal adhesion, glutamatergic synapse, Golgi apparatus, membrane, plasma membrane, postsynapse, presynapse, recycling endosome membrane, ruffle, obsolete small monomeric GTPase activity, GDP binding, GTP binding, GTPase activity, protein N-termin…	Cellular Component Organization of Biogenesis
Q8N6H7	2	ARFGAP2	[cytosol, Golgi apparatus, Golgi membrane, plasma membrane, GTPase activator activity, metal ion binding, COPI coating of Golgi vesicle, protein transport]	Single-Organism Process
Q9NP61	2	ARFGAP3	[cytosol, Golgi apparatus, Golgi membrane, membrane, GTPase activator activity, metal ion binding, COPI coating of Golgi vesicle, intracellular protein transport, protein secretion, vesicle-mediated transport]	Single-Organism Process
Q9Y6D5	1	ARFGEF2	[asymmetric synapse, axonemal microtubule, cytoplasmic vesicle, cytosol, dendritic spine, GABA-ergic synapse, glutamatergic synapse, Golgi apparatus, Golgi membrane, intracellular membrane-bounded organelle, membrane, microtubule organizing center, perinuclear region of cytoplasm, presynapse, recycling endosome, symmetric synapse, trans-Golgi network, GABA receptor binding, guanyl-nucleotide exch…	Signaling
Q5TH69	1	ARFGEF3	[Golgi apparatus, transport vesicle membrane, guanyl-nucleotide exchange factor activity, actin cytoskeleton organization, regulation of ARF protein signal transduction]	Signaling
P53367	2	ARFIP1	[cytosol, Golgi membrane, trans-Golgi network membrane, phosphatidylinositol-4-phosphate binding, phospholipid binding, protein domain specific binding, intracellular protein transport, negative regulation of retrograde transport, endosome to Golgi, regulation of Arp2/3 complex-mediated actin nucleation, regulation of protein secretion]	Cellular Component Organization of Biogenesis
Q13795	1	ARFRP1	[cytosol, Golgi apparatus, membrane, trans-Golgi network, trans-Golgi network membrane, GTP binding, GTPase activity, gastrulation, Golgi to plasma membrane protein transport, intracellular protein transport, protein localization to Golgi apparatus, retrograde transport, endosome to Golgi, signal transduction]	Signaling
P05089	4	ARG1	[azurophil granule lumen, cytoplasm, cytosol, extracellular region, extracellular space, mitochondrial outer membrane, neuron projection, neuronal cell body, nucleus, specific granule lumen, arginase activity, identical protein binding, manganese ion binding, adaptive immune response, aging, arginine catabolic process, arginine catabolic process to ornithine, cellular response to dexamethasone st…	Immune System Process
A6NJG6	1	ARGFX	[chromatin, nucleus, RNA polymerase II transcription factor activity, sequence-specific DNA binding, RNA polymerase II core promoter proximal region sequence-specific DNA binding, sequence-specific double-stranded DNA binding, regulation of transcription from RNA polymerase II promoter]	Metabolic Process
Q9NWB6	2	ARGLU1	[cytosol, mitochondrion, nucleoplasm, cadherin binding]
A1A4S6	1	ARHGAP10	[cytosol, perinuclear region of cytoplasm, plasma membrane, GTPase activator activity, cytoskeleton organization, negative regulation of apoptotic process, regulation of small GTPase mediated signal transduction, signal transduction]	Signaling
Q53QZ3	1	ARHGAP15	[cytoplasm, cytosol, membrane, GTPase activator activity, regulation of cell shape, regulation of GTPase activity, regulation of small GTPase mediated signal transduction, signal transduction]	Signaling
Q14CB8	1	ARHGAP19	[cytoplasm, cytosol, intracellular membrane-bounded organelle, nucleus, plasma membrane, GTPase activator activity, regulation of small GTPase mediated signal transduction, signal transduction]	Signaling
Q5T5U3	1	ARHGAP21	[actin cytoskeleton, anchoring junction, cell junction, cytoplasmic vesicle membrane, cytosol, Golgi apparatus, Golgi membrane, plasma membrane, GTPase activator activity, establishment of Golgi localization, Golgi localization, Golgi organization, maintenance of Golgi location, organelle transport along microtubule, regulation of small GTPase mediated signal transduction, signal transduction]	Signaling
P42331	1	ARHGAP25	[phagocytic cup, GTPase activator activity, actin filament organization, activation of GTPase activity, negative regulation of small GTPase mediated signal transduction, phagocytosis, engulfment, signal transduction]	Signaling
A7KAX9	3	ARHGAP32	[actin cytoskeleton, cell cortex, cytosol, dendritic spine, endoplasmic reticulum membrane, endosome membrane, fibrillar center, Golgi apparatus, Golgi membrane, nucleoplasm, postsynaptic density of dendrite, GTPase activator activity, phosphatidylinositol phosphate binding, regulation of small GTPase mediated signal transduction, small GTPase mediated signal transduction]	Signaling
Q9NRY4	3	ARHGAP35	[actin cytoskeleton, ciliary basal body, cytosol, nucleus, plasma membrane, DNA binding, GTP binding, GTPase activating protein binding, GTPase activator activity, GTPase activity, phospholipid binding, macromolecular complex binding, axon guidance, axonal fasciculation, camera-type eye development, cell migration, cellular response to extracellular stimulus, central nervous system neuron axonoge…	Locomotion
Q9C0H5	2	ARHGAP39	[cytoplasm, cytoskeleton, cytosol, glutamatergic synapse, nucleus, GTPase activator activity, GO:0099173, regulation of small GTPase mediated signal transduction, signal transduction]	Signaling
P98171	3	ARHGAP4	[cytoplasm, cytosol, Golgi apparatus, growth cone, microtubule, nucleoplasm, GTPase activator activity, identical protein binding, cytoskeleton organization, negative regulation of axon extension, negative regulation of cell migration, negative regulation of fibroblast migration, nervous system development, regulation of small GTPase mediated signal transduction, Rho protein signal transduction]	Locomotion
P52565	2	ARHGDIA	[cytoskeleton, cytosol, extracellular exosome, immunological synapse, membrane, nucleus, Schaffer collateral - CA1 synapse, GTPase activator activity, Rho GDP-dissociation inhibitor activity, negative regulation of apoptotic process, negative regulation of cell adhesion, regulation of actin cytoskeleton reorganization, regulation of protein localization, regulation of Rho protein signal transduct…	Signaling
Q92888	1	ARHGEF1	[cytoplasm, cytosol, plasma membrane, G-protein coupled receptor binding, GTPase activator activity, guanyl-nucleotide exchange factor activity, RNA binding, G-protein coupled receptor signaling pathway, regulation of small GTPase mediated signal transduction, Rho protein signal transduction]	Signaling
Q9HCE6	1	ARHGEF10L	[cytosol, GTPase activator activity, guanyl-nucleotide exchange factor activity, actin cytoskeleton organization, positive regulation of stress fiber assembly, regulation of small GTPase mediated signal transduction, SREBP signaling pathway]	Signaling
O15085	5	ARHGEF11	[cytoplasm, cytosol, nucleoplasm, plasma membrane, G-protein coupled receptor binding, GTPase activator activity, guanyl-nucleotide exchange factor activity, actin cytoskeleton organization, establishment of cell polarity, G-protein coupled receptor signaling pathway, positive regulation of transcription, DNA-templated, regulation of cell growth, regulation of small GTPase mediated signal transdu…	Growth
Q9NZN5	2	ARHGEF12	[cytoplasm, cytosol, extracellular exosome, membrane, G-protein coupled receptor binding, GTPase activator activity, guanyl-nucleotide exchange factor activity, G-protein coupled receptor signaling pathway, regulation of small GTPase mediated signal transduction, Rho protein signal transduction]	Signaling
O94989	1	ARHGEF15	[cytoplasm, cytosol, dendrite, glutamatergic synapse, postsynapse, GTPase activator activity, guanyl-nucleotide exchange factor activity, activation of GTPase activity, negative regulation of synapse maturation, positive regulation of stress fiber assembly, regulation of catalytic activity, GO:0150052, regulation of small GTPase mediated signal transduction, retina vasculature morphogenesis in ca…	Signaling
Q5VV41	1	ARHGEF16	[cytosol, cadherin binding, guanyl-nucleotide exchange factor activity, PDZ domain binding, receptor tyrosine kinase binding, small GTPase binding, activation of GTPase activity, cell chemotaxis, positive regulation of protein localization to plasma membrane]	Locomotion
Q92974	2	ARHGEF2	[bicellular tight junction, cytoplasm, cytoplasmic vesicle, cytoskeleton, cytosol, focal adhesion, Golgi apparatus, microtubule, macromolecular complex, ruffle membrane, spindle, vesicle, guanyl-nucleotide exchange factor activity, microtubule binding, small GTPase binding, zinc ion binding, actin filament organization, asymmetric neuroblast division, cell cycle, cell morphogenesis, cellular hype…	Signaling
Q96DR7	1	ARHGEF26	[cytosol, ruffle, guanyl-nucleotide exchange factor activity, activation of GTPase activity, endothelial cell morphogenesis, ruffle assembly]	Cellular Component Organization of Biogenesis
A1IGU5	1	ARHGEF37	[cytosol, guanyl-nucleotide exchange factor activity]
Q9NXL2	1	ARHGEF38	[cytosol, guanyl-nucleotide exchange factor activity]
Q8N4T4	1	ARHGEF39	[plasma membrane, guanyl-nucleotide exchange factor activity, positive regulation of cell migration]	Locomotion
Q8TER5	1	ARHGEF40	[cytosol, plasma membrane, guanyl-nucleotide exchange factor activity, regulation of small GTPase mediated signal transduction]	Signaling
Q15052	1	ARHGEF6	[cytoplasm, cytosol, lamellipodium, GTPase activator activity, guanyl-nucleotide exchange factor activity, apoptotic process, JNK cascade, lamellipodium assembly]	Cellular Component Organization of Biogenesis
Q14155	1	ARHGEF7	[cell cortex, centrosome, cytoplasm, cytosol, focal adhesion, lamellipodium, mitotic spindle pole, neuron projection, neuronal cell body, postsynapse, macromolecular complex, ruffle, gamma-tubulin binding, guanyl-nucleotide exchange factor activity, protein kinase binding, ephrin receptor signaling pathway, focal adhesion assembly, Golgi organization, intracellular signal transduction, lamellipod…	Signaling
O43307	2	ARHGEF9	[cytosol, GABA-ergic synapse, postsynaptic density of dendrite, postsynaptic specialization, guanyl-nucleotide exchange factor activity, regulation of postsynaptic specialization assembly, regulation of small GTPase mediated signal transduction]	Signaling
O14497	3	ARID1A	[GO:0140092, brahma complex, chromatin, nBAF complex, npBAF complex, nucleoplasm, nucleus, SWI/SNF complex, DNA binding, ligand-dependent nuclear receptor binding, transcription coactivator activity, androgen receptor signaling pathway, chromatin remodeling, glucocorticoid receptor signaling pathway, intracellular estrogen receptor signaling pathway, nervous system development, nucleosome disasse…	Signaling
Q8NFD5	3	ARID1B	[GO:0140092, brahma complex, chromatin, cytosol, nBAF complex, npBAF complex, nucleoplasm, plasma membrane, SWI/SNF complex, DNA binding, transcription coactivator activity, chromatin remodeling, nervous system development, positive regulation of cell differentiation, positive regulation of transcription, DNA-templated, positive regulation of double-strand break repair, positive regulation of myo…	Developmental Process
Q68CP9	2	ARID2	[chromatin, kinetochore, nuclear matrix, nucleoplasm, plasma membrane, RSC complex, SWI/SNF complex, DNA binding, metal ion binding, cardiac muscle cell proliferation, chromatin remodeling, coronary artery morphogenesis, embryonic organ development, heart morphogenesis, homeostatic process, negative regulation of cell migration, negative regulation of cell proliferation, nucleosome disassembly, p…	Growth
P29374	1	ARID4A	[cytosol, nucleoplasm, nucleus, plasma membrane, Sin3 complex, transcriptional repressor complex, DNA binding, transcription regulatory region sequence-specific DNA binding, erythrocyte development, establishment of Sertoli cell barrier, histone H3-K4 trimethylation, histone H3-K9 trimethylation, histone H4-K20 trimethylation, negative regulation of cell migration, negative regulation of transcri…	Locomotion
Q4LE39	4	ARID4B	[cytosol, mitochondrion, nucleoplasm, nucleus, Sin3 complex, transcription regulatory region sequence-specific DNA binding, establishment of Sertoli cell barrier, histone H3-K9 trimethylation, histone H4-K20 trimethylation, negative regulation of cell migration, negative regulation of stem cell population maintenance, negative regulation of transcription from RNA polymerase II promoter, negative …	Locomotion
Q03989	1	ARID5A	[nucleolus, nucleoplasm, nucleus, transcription factor complex, chromatin binding, DNA binding, identical protein binding, androgen receptor binding, estrogen receptor binding, retinoid X receptor binding, thyroid hormone receptor binding, RNA stem-loop binding, sequence-specific DNA binding, transcription regulatory region sequence-specific DNA binding, transcription corepressor activity, transc…	Immune System Process
Q9Y4X5	1	ARIH1	[Cajal body, cytoplasm, cytosol, Lewy body, nuclear body, nucleoplasm, nucleus, ubiquitin ligase complex, ubiquitin conjugating enzyme binding, ubiquitin protein ligase activity, ubiquitin protein ligase binding, ubiquitin-like protein transferase activity, ubiquitin-protein transferase activity, zinc ion binding, positive regulation of proteasomal ubiquitin-dependent protein catabolic process, p…	Metabolic Process
O95376	1	ARIH2	[cytoplasm, nucleoplasm, nucleus, ubiquitin ligase complex, ubiquitin conjugating enzyme binding, ubiquitin protein ligase activity, ubiquitin-protein transferase activity, zinc ion binding, developmental cell growth, hematopoietic stem cell proliferation, positive regulation of proteasomal ubiquitin-dependent protein catabolic process, positive regulation of protein targeting to mitochondrion, p…	Growth
P40616	2	ARL1	[cytoplasm, cytosol, Golgi apparatus, Golgi membrane, trans-Golgi network, trans-Golgi network membrane, enzyme activator activity, GTP binding, GTPase activity, metal ion binding, protein domain specific binding, activation of phospholipase D activity, Golgi organization, Golgi vesicle transport, intracellular protein transport, protein localization to Golgi apparatus, retrograde transport, endo…	Cellular Component Organization of Biogenesis
Q3SXY8	1	ARL13B	[axoneme, ciliary membrane, cilium, cytosol, motile cilium, non-motile cilium, GTP binding, GTPase activity, cilium assembly, dorsal/ventral pattern formation, formation of radial glial scaffolds, heart looping, interneuron migration from the subpallium to the cortex, left/right axis specification, neural tube patterning, non-motile cilium assembly, receptor localization to non-motile cilium, res…	Cellular Component Organization of Biogenesis
Q15041	1	ARL6IP1	[cytosol, endoplasmic reticulum membrane, endoplasmic reticulum tubular network, membrane, Sec61 translocon complex, identical protein binding, apoptotic process, cotranslational protein targeting to membrane, endoplasmic reticulum tubular network formation, endoplasmic reticulum tubular network membrane organization, negative regulation of apoptotic process, negative regulation of cysteine-type …	Cellular Component Organization of Biogenesis
Q66PJ3	1	ARL6IP4	[nuclear speck, nucleolus, nucleus, RNA binding, mRNA processing, RNA splicing]	Metabolic Process
O75915	1	ARL6IP5	[cytoskeleton, endoplasmic reticulum membrane, membrane, plasma membrane, presynaptic cytosol, cellular response to organic cyclic compound, glutathione metabolic process, intrinsic apoptotic signaling pathway in response to oxidative stress, L-glutamate import across plasma membrane, L-glutamate transport, learning or memory, negative regulation of L-glutamate transport, negative regulation of m…	Single-Organism Process
Q8N6S5	1	ARL6IP6	[nuclear inner membrane]
Q96BM9	1	ARL8A	[axon cytoplasm, azurophil granule membrane, cytoplasm, extracellular exosome, ficolin-1-rich granule membrane, late endosome membrane, lysosomal membrane, membrane, midbody, plasma membrane, spindle midzone, synapse, alpha-tubulin binding, beta-tubulin binding, GTP binding, GTPase activity, anterograde axonal transport, cell cycle, cell division, chromosome segregation, protein transport]	Single-Organism Process
Q8IUR7	1	ARMC8	[cytoplasm, cytosol, extracellular region, GID complex, intracellular membrane-bounded organelle, nucleoplasm, nucleus, specific granule lumen, tertiary granule lumen, ubiquitin ligase complex, proteasome-mediated ubiquitin-dependent protein catabolic process]	Metabolic Process
P27540	4	ARNT	[aryl hydrocarbon receptor complex, chromatin, cytoplasm, nuclear aryl hydrocarbon receptor complex, nuclear body, nucleoplasm, nucleus, RNA polymerase II transcription factor complex, aryl hydrocarbon receptor binding, core promoter proximal region sequence-specific DNA binding, transcription factor activity, sequence-specific DNA binding, RNA polymerase II transcription factor activity, sequenc…	Metabolic Process
Q92747	2	ARPC1A	[actin cytoskeleton, Arp2/3 protein complex, cytosol, extracellular exosome, muscle cell projection membrane, nucleus, site of double-strand break, actin binding, actin filament binding, actin cytoskeleton organization, Arp2/3 complex-mediated actin nucleation, regulation of actin filament polymerization]	Cellular Component Organization of Biogenesis
O15143	1	ARPC1B	[actin cytoskeleton, Arp2/3 protein complex, cytosol, extracellular exosome, focal adhesion, nucleus, tubulobulbar complex, actin binding, macromolecular complex binding, structural constituent of cytoskeleton, Arp2/3 complex-mediated actin nucleation, regulation of actin filament polymerization, response to estradiol, response to estrogen]	Cellular Component Organization of Biogenesis
O15144	1	ARPC2	[actin cytoskeleton, Arp2/3 protein complex, cytosol, endosome, extracellular exosome, focal adhesion, glutamatergic synapse, lamellipodium, muscle cell projection membrane, neuron projection, nucleoplasm, nucleus, site of double-strand break, actin binding, structural constituent of cytoskeleton, actin filament polymerization, actin polymerization-dependent cell motility, Arp2/3 complex-mediated…	Cellular Component Organization of Biogenesis
O15145	1	ARPC3	[actin cytoskeleton, Arp2/3 protein complex, cytosol, extracellular exosome, focal adhesion, lamellipodium, membrane, nucleus, site of double-strand break, actin binding, structural constituent of cytoskeleton, actin polymerization-dependent cell motility, Arp2/3 complex-mediated actin nucleation, regulation of actin filament polymerization]	Locomotion
P59998	1	ARPC4	[Arp2/3 protein complex, cell projection, cytosol, extracellular exosome, nucleus, site of double-strand break, actin binding, enzyme binding, structural constituent of cytoskeleton, actin filament polymerization, actin nucleation, Arp2/3 complex-mediated actin nucleation, regulation of actin filament polymerization]	Cellular Component Organization of Biogenesis
O15511	1	ARPC5	[actin cytoskeleton, Arp2/3 protein complex, cytoplasm, cytosol, extracellular exosome, extracellular region, ficolin-1-rich granule lumen, focal adhesion, lamellipodium, nucleus, secretory granule lumen, site of double-strand break, actin binding, structural constituent of cytoskeleton, actin cytoskeleton organization, Arp2/3 complex-mediated actin nucleation, cell migration, regulation of actin…	Locomotion
Q9BPX5	1	ARPC5L	[Arp2/3 protein complex, cytoplasm, extracellular exosome, focal adhesion, glutamatergic synapse, actin filament binding, Arp2/3 complex-mediated actin nucleation, cell migration, regulation of actin filament polymerization]	Locomotion
P56211	1	ARPP19	[cytoplasm, nucleoplasm, phosphatase inhibitor activity, potassium channel regulator activity, protein phosphatase 2A binding, protein phosphatase inhibitor activity, protein phosphatase regulator activity, receptor binding, cell division, G2/M transition of mitotic cell cycle, mitotic cell cycle, negative regulation of protein dephosphorylation, positive regulation of gluconeogenesis, positive r…	Single-Organism Process
Q9UBL0	1	ARPP21	[cytoplasm, calmodulin binding, nucleic acid binding]
P36575	2	ARR3	[cytoplasm, photoreceptor inner segment, photoreceptor outer segment, synapse, G-protein coupled receptor binding, opsin binding, phosphoprotein binding, G-protein coupled receptor internalization, regulation of protein phosphorylation, signal transduction, visual perception]	Signaling
P49407	5	ARRB1	[chromatin, clathrin-coated pit, cytoplasm, cytoplasmic vesicle, cytoplasmic vesicle membrane, cytosol, Golgi membrane, lysosomal membrane, nuclear body, nucleoplasm, nucleus, plasma membrane, pseudopodium, angiotensin receptor binding, arrestin family protein binding, enzyme inhibitor activity, G-protein coupled receptor binding, GTPase activator activity, insulin-like growth factor receptor bin…	Signaling
P32121	6	ARRB2	[basolateral plasma membrane, clathrin-coated pit, cytoplasm, cytoplasmic vesicle, cytosol, dendritic spine, endocytic vesicle, endosome, glutamatergic synapse, nucleoplasm, nucleus, plasma membrane, postsynaptic density of dendrite, postsynaptic membrane, 14-3-3 protein binding, alpha-1A adrenergic receptor binding, alpha-1B adrenergic receptor binding, angiotensin receptor binding, arrestin fam…	Rhythmic Process
Q8N5I2	1	ARRDC1	[cytoplasm, cytoplasmic vesicle, extracellular exosome, extracellular vesicle, plasma membrane, arrestin family protein binding, identical protein binding, protein binding, bridging involved in substrate recognition for ubiquitination, ubiquitin protein ligase binding, extracellular transport, GO:0140112, negative regulation of Notch signaling pathway, protein transport, protein ubiquitination, u…	Signaling
P15289	2	ARSA	[azurophil granule lumen, endoplasmic reticulum lumen, extracellular exosome, extracellular region, lysosomal lumen, lysosome, arylsulfatase activity, calcium ion binding, cerebroside-sulfatase activity, sulfuric ester hydrolase activity, lipid metabolic process]	Metabolic Process
P15848	2	ARSB	[azurophil granule lumen, cell surface, endoplasmic reticulum lumen, extracellular exosome, extracellular region, ficolin-1-rich granule lumen, Golgi apparatus, lysosomal lumen, lysosome, mitochondrion, rough endoplasmic reticulum, arylsulfatase activity, metal ion binding, N-acetylgalactosamine-4-sulfatase activity, autophagy, central nervous system development, colon epithelial cell migration, …	Locomotion
Q96EG1	1	ARSG	[endoplasmic reticulum, endoplasmic reticulum lumen, extracellular space, lysosome, arylsulfatase activity, metal ion binding, N-sulfoglucosamine-3-sulfatase activity, sulfur compound metabolic process]	Metabolic Process
Q6UWY0	1	ARSK	[endoplasmic reticulum lumen, extracellular region, lysosome, arylsulfatase activity, glucuronate-2-sulfatase activity, metal ion binding]
P52961	2	ART1	[cell surface, plasma membrane, sarcoplasmic reticulum membrane, NAD+ ADP-ribosyltransferase activity, GO:0106274, nucleotidyltransferase activity]
O00192	1	ARVCF	[adherens junction, cytoplasm, messenger ribonucleoprotein complex, nucleus, plasma membrane, cadherin binding, calcium-dependent cell-cell adhesion via plasma membrane cell adhesion molecules, cell adhesion, cell-cell adhesion, cell-cell junction assembly, mRNA processing, RNA splicing]	Cellular Component Organization of Biogenesis
Q96QS3	2	ARX	[chromatin, nucleus, chromatin binding, transcriptional activator activity, RNA polymerase II transcription regulatory region sequence-specific binding, RNA polymerase II transcription factor activity, sequence-specific DNA binding, transcriptional repressor activity, RNA polymerase II transcription regulatory region sequence-specific binding, RNA polymerase II core promoter proximal region seque…	Growth
Q13510	1	ASAH1	[extracellular exosome, extracellular region, extracellular space, ficolin-1-rich granule lumen, lysosomal lumen, lysosome, nucleus, tertiary granule lumen, GO:0102121, fatty acid amide hydrolase activity, hydrolase activity, acting on carbon-nitrogen (but not peptide) bonds, hydrolase activity, acting on carbon-nitrogen (but not peptide) bonds, in linear amides, ceramidase activity, ligand-depen…	Metabolic Process
Q9ULH1	1	ASAP1	[cell projection membrane, cytosol, dendritic spine, glutamatergic synapse, podosome, cadherin binding, GTPase activator activity, metal ion binding, phosphatidylinositol-3,4,5-trisphosphate binding, phosphatidylinositol-4,5-bisphosphate binding, phosphatidylserine binding, cilium assembly, negative regulation of dendritic spine development, positive regulation of GTPase activity, positive regula…	Cellular Component Organization of Biogenesis
O43150	1	ASAP2	[Golgi cisterna membrane, plasma membrane, GTPase activator activity, metal ion binding, positive regulation of GTPase activity]
Q8WXK3	1	ASB13	[cytosol, intracellular signal transduction, protein ubiquitination]	Signaling
Q9Y575	1	ASB3	[cytosol, T-tubule, intracellular signal transduction, protein localization to T-tubule, protein ubiquitination, regulation of cardiac muscle contraction]	Signaling
Q96DX5	1	ASB9	[cytosol, mitochondrion, intracellular signal transduction, positive regulation of protein catabolic process, protein ubiquitination]	Signaling
Q8N9N2	1	ASCC1	[DNA repair complex, neuromuscular junction, nuclear speck, nucleoplasm, nucleus, transcription factor complex, RNA binding, DNA dealkylation involved in DNA repair, DNA duplex unwinding, regulation of transcription, DNA-templated]	Cellular Component Organization of Biogenesis
Q9H1I8	3	ASCC2	[activating signal cointegrator 1 complex, DNA repair complex, nuclear speck, nucleoplasm, nucleus, ubiquitin binding, DNA dealkylation involved in DNA repair, DNA duplex unwinding, regulation of transcription, DNA-templated, rescue of stalled ribosome, ribosome disassembly, ribosome-associated ubiquitin-dependent protein catabolic process]	Cellular Component Organization of Biogenesis
Q8N3C0	1	ASCC3	[activating signal cointegrator 1 complex, cytosol, DNA repair complex, membrane, nuclear speck, nucleoplasm, nucleus, 3'-5' DNA helicase activity, ATP binding, ATPase activity, RNA binding, cell proliferation, DNA dealkylation involved in DNA repair, DNA duplex unwinding, rescue of stalled ribosome, ribosome disassembly, ribosome-associated ubiquitin-dependent protein catabolic process]	Cellular Component Organization of Biogenesis
Q6XD76	2	ASCL4	[chromatin, RNA polymerase II transcription factor complex, RNA polymerase II transcription factor activity, sequence-specific DNA binding, protein dimerization activity, RNA polymerase II regulatory region sequence-specific DNA binding, regulation of transcription from RNA polymerase II promoter, skin development]	Developmental Process
Q9Y294	2	ASF1A	[chromatin, nucleoplasm, nucleus, macromolecular complex, chromatin binding, histone binding, GO:0140713, chromatin organization, DNA repair, DNA replication-dependent nucleosome assembly, muscle cell differentiation, nucleosome assembly, osteoblast differentiation]	Cellular Component Organization of Biogenesis
Q9NVP2	5	ASF1B	[chromatin, cytosol, nucleoplasm, macromolecular complex, histone binding, GO:0140713, blastocyst hatching, cell differentiation, chromatin organization, DNA replication-dependent nucleosome assembly, nucleosome assembly, spermatogenesis]	Cellular Component Organization of Biogenesis
P07306	125	ASGR1	[external side of plasma membrane, extracellular region, plasma membrane, asialoglycoprotein receptor activity, carbohydrate binding, identical protein binding, metal ion binding, cellular response to extracellular stimulus, receptor-mediated endocytosis]
P07307	3	ASGR2	[endoplasmic reticulum quality control compartment, external side of plasma membrane, perinuclear region of cytoplasm, plasma membrane, asialoglycoprotein receptor activity, carbohydrate binding, cell surface receptor signaling pathway]	Signaling
Q9NR48	2	ASH1L	[bicellular tight junction, chromosome, Golgi apparatus, nucleoplasm, nucleus, chromatin binding, DNA binding, histone methyltransferase activity (H3-K36 specific), histone methyltransferase activity (H3-K4 specific), histone methyltransferase activity (H3-K9 specific), histone-lysine N-methyltransferase activity, metal ion binding, chromatin organization, decidualization, flagellated sperm motil…	Locomotion
Q9UBL3	2	ASH2L	[euchromatin, histone methyltransferase complex, MLL1 complex, MLL1/2 complex, MLL3/4 complex, nucleoplasm, nucleus, Set1C/COMPASS complex, beta-catenin binding, metal ion binding, transcription regulatory region sequence-specific DNA binding, cellular response to DNA damage stimulus, hemopoiesis, histone H3-K4 methylation, positive regulation of cell proliferation, positive regulation of transcr…	Immune System Process
Q16515	1	ASIC2	[dendritic spine, neuronal cell body, plasma membrane, ion gated channel activity, ligand-gated sodium channel activity, central nervous system development, chemical synaptic transmission, detection of mechanical stimulus involved in sensory perception, establishment of localization in cell, inorganic cation transmembrane transport, negative regulation of apoptotic process, peripheral nervous sys…	Signaling
Q9UHC3	2	ASIC3	[perinuclear region of cytoplasm, plasma membrane, acid-sensing ion channel activity, cation channel activity, enterobactin transporter activity, ligand-gated sodium channel activity, sodium channel activity, detection of chemical stimulus involved in sensory perception of pain, detection of mechanical stimulus involved in sensory perception of pain, detection of temperature stimulus involved in …	Signaling
Q96FT7	1	ASIC4	[plasma membrane, ion channel activity, ligand-gated sodium channel activity, sodium ion transmembrane transporter activity, behavioral fear response, sodium ion transmembrane transport]	Single-Organism Process
Q12797	2	ASPH	[calcium channel complex, cortical endoplasmic reticulum, endoplasmic reticulum, endoplasmic reticulum membrane, junctional sarcoplasmic reticulum membrane, plasma membrane, sarcoplasmic reticulum lumen, sarcoplasmic reticulum membrane, calcium ion binding, electron carrier activity, GO:0062101, structural constituent of muscle, structural molecule activity, ion channel binding, activation of cys…	Signaling
Q8IZT6	3	ASPM	[apical plasma membrane, centrosome, cytoplasm, meiotic spindle, microtubule minus-end, midbody, mitotic spindle pole, nucleus, calmodulin binding, asymmetric cell division, cerebral cortex development, developmental growth, forebrain neuroblast division, maintenance of centrosome location, male gonad development, spindle assembly involved in meiosis, negative regulation of asymmetric cell divisi…	Growth
Q9BZE9	2	ASPSCR1	[cytoplasm, cytoplasmic side of plasma membrane, cytosol, endomembrane system, endoplasmic reticulum-Golgi intermediate compartment membrane, intracellular membrane-bounded organelle, nucleoplasm, nucleus, perinuclear region of cytoplasm, plasma membrane, vesicle membrane, glucose homeostasis, intracellular protein transport, positive regulation of protein modification process, regulation of gluc…	Metabolic Process
Q7L266	2	ASRGL1	[cytoplasm, cytosol, nucleus, photoreceptor inner segment, asparaginase activity, beta-aspartyl-peptidase activity, asparagine catabolic process via L-aspartate, proteolysis]	Metabolic Process
Q8IXJ9	1	ASXL1	[nucleoplasm, PR-DUB complex, chromatin binding, DNA binding, metal ion binding, retinoic acid receptor binding, peroxisome proliferator activated receptor binding, transcription coactivator activity, animal organ morphogenesis, bone marrow development, cell morphogenesis, chromatin organization, heart morphogenesis, hemopoiesis, homeostasis of number of cells, lung saccule development, monoubiqu…	Developmental Process
Q6PL18	4	ATAD2	[extracellular exosome, nucleoplasm, nucleus, ATP binding, ATPase activity, chromatin binding, histone binding, chromatin organization, positive regulation of transcription, DNA-templated, positive regulation of transcription from RNA polymerase II promoter]	Cellular Component Organization of Biogenesis
Q9ULI0	11	ATAD2B	[nucleoplasm, nucleus, ATP binding, ATPase activity, chromatin binding, histone binding, lysine-acetylated histone binding, positive regulation of transcription from RNA polymerase II promoter]	Metabolic Process
Q9NVI7	4	ATAD3A	[mitochondrial inner membrane, mitochondrial nucleoid, mitochondrion, ATP binding, ATPase activity, identical protein binding, GO:0140374, mitochondrion organization, negative regulation of apoptotic process, regulation of cell growth]	Growth
Q5T9A4	1	ATAD3B	[ficolin-1-rich granule membrane, mitochondrial inner membrane, mitochondrion, plasma membrane, secretory granule membrane, ATP binding, ATPase activity, mitochondrion organization]	Cellular Component Organization of Biogenesis
Q5T2N8	1	ATAD3C	[mitochondrion, ATP binding, ATPase activity, mitochondrion organization]	Cellular Component Organization of Biogenesis
Q96QE3	2	ATAD5	[Elg1 RFC-like complex, nucleus, ATP binding, ATPase activity, DNA binding, DNA clamp unloader activity, cell proliferation, intrinsic apoptotic signaling pathway in response to DNA damage by p53 class mediator, isotype switching, negative regulation of intrinsic apoptotic signaling pathway in response to DNA damage by p53 class mediator, nuclear DNA replication, nucleic acid phosphodiester bond …	Signaling
P18846	1	ATF1	[ATF1-ATF4 transcription factor complex, ATF4-CREB1 transcription factor complex, chromatin, nucleoplasm, nucleus, RNA polymerase II transcription factor complex, transcription factor complex, transcriptional activator activity, RNA polymerase II transcription regulatory region sequence-specific binding, transcription factor activity, sequence-specific DNA binding, RNA polymerase II transcription…	Cellular Component Organization of Biogenesis
P15336	3	ATF2	[CCAAT-binding factor complex, chromatin, cytoplasm, H4 histone acetyltransferase complex, mitochondrial outer membrane, nucleoplasm, nucleus, RNA polymerase II transcription factor complex, site of double-strand break, cAMP response element binding, cAMP response element binding protein binding, core promoter proximal region sequence-specific DNA binding, transcriptional activator activity, RNA …	Developmental Process
P18848	3	ATF4	[ATF1-ATF4 transcription factor complex, ATF4-CREB1 transcription factor complex, CHOP-ATF4 complex, chromatin, cytoplasm, dendrite membrane, Lewy body core, microtubule organizing center, neuron projection, nuclear periphery, nuclear speck, nucleoplasm, nucleus, macromolecular complex, RNA polymerase II transcription factor complex, cAMP response element binding protein binding, DNA binding, tra…	Rhythmic Process
Q99941	1	ATF6B	[chromatin, endoplasmic reticulum membrane, Golgi apparatus, nucleus, protein-DNA complex, RNA polymerase II transcription factor complex, cAMP response element binding, transcription factor activity, sequence-specific DNA binding, RNA polymerase II transcription factor activity, sequence-specific DNA binding, sequence-specific double-stranded DNA binding, transcription regulatory region sequence…	Signaling
Q6VMQ6	2	ATF7IP	[cytosol, nuclear body, nucleoplasm, nucleus, transcription factor complex, ATPase activity, transcription cofactor activity, transcription corepressor activity, DNA methylation, negative regulation of transcription, DNA-templated, negative regulation of transcription from RNA polymerase II promoter, positive regulation of methylation-dependent chromatin silencing, positive regulation of transcri…	Metabolic Process
Q5U623	1	ATF7IP2	[nucleus, transcription factor complex, transcription cofactor activity, positive regulation of methylation-dependent chromatin silencing, regulation of transcription, DNA-templated]	Metabolic Process
Q9H0Y0	1	ATG10	[cytosol, Atg12 transferase activity, autophagy, ER overload response, macroautophagy, positive regulation of protein modification process, protein lipidation, protein modification by small protein conjugation, protein transport]	Metabolic Process
Q9BSB4	2	ATG101	[ATG1/ULK1 kinase complex, cytosol, endoplasmic reticulum membrane, pre-autophagosomal structure, identical protein binding, macromolecular complex binding, autophagosome assembly, negative regulation of cell proliferation, positive regulation of autophagy, protein autophosphorylation, protein phosphorylation, regulation of protein lipidation]	Metabolic Process
O94817	1	ATG12	[Atg12-Atg5-Atg16 complex, autophagosome, cytosol, intracellular membrane-bounded organelle, nucleoplasm, phagocytic vesicle membrane, pre-autophagosomal structure membrane, macromolecular complex, transferase complex, autophagosome assembly, autophagy of mitochondrion, autophagy of nucleus, C-terminal protein lipidation, macroautophagy, negative regulation of defense response to virus, negative …	Immune System Process
O75143	2	ATG13	[ATG1/ULK1 kinase complex, cytosol, endoplasmic reticulum membrane, extrinsic component of membrane, mitochondrion, pre-autophagosomal structure, protein kinase binding, autophagosome assembly, mitophagy, negative regulation of cell proliferation, piecemeal microautophagy of nucleus, positive regulation of autophagy, positive regulation of protein targeting to mitochondrion, protein autophosphory…	Cellular Component Organization of Biogenesis
Q6ZNE5	1	ATG14	[autophagosome, autophagosome membrane, axoneme, cytosol, endoplasmic reticulum membrane, extrinsic component of omegasome membrane, extrinsic component of pre-autophagosomal structure membrane, ER-mitochondrion membrane contact site, phagocytic vesicle, pre-autophagosomal structure membrane, phosphatidylinositol 3-kinase complex, class III, GTPase binding, autophagosome assembly, autophagosome m…	Metabolic Process
Q676U5	6	ATG16L1	[Atg12-Atg5-Atg16 complex, autophagosome, autophagosome membrane, axoneme, cytosol, endolysosome membrane, pre-autophagosomal structure membrane, sperm midpiece, GO:0120095, GTPase binding, identical protein binding, ubiquitin-like protein transferase activity, autophagosome assembly, C-terminal protein lipidation, corpus callosum development, defense response to virus, hippocampus development, l…	Cellular Component Organization of Biogenesis
Q8NAA4	1	ATG16L2	[Atg12-Atg5-Atg16 complex, autophagosome membrane, cytosol, nucleoplasm, pre-autophagosomal structure membrane, autophagosome assembly, macroautophagy, negative stranded viral RNA replication, protein lipidation, protein transport]	Cellular Component Organization of Biogenesis
Q2TAZ0	2	ATG2A	[endoplasmic reticulum membrane, extrinsic component of membrane, lipid droplet, organelle membrane contact site, pre-autophagosomal structure, pre-autophagosomal structure membrane, intermembrane lipid transfer activity, phosphatidylinositol-3-phosphate binding, autophagosome assembly, autophagy of mitochondrion, late nucleophagy, piecemeal microautophagy of nucleus, positive regulation of autop…	Cellular Component Organization of Biogenesis
Q9NT62	1	ATG3	[cytoplasmic ubiquitin ligase complex, cytosol, Atg12 transferase activity, Atg8 ligase activity, enzyme binding, ubiquitin-like protein transferase activity, autophagosome assembly, autophagy of mitochondrion, autophagy of nucleus, mitochondrial fragmentation involved in apoptotic process, negative regulation of phagocytosis, protein targeting to membrane, protein ubiquitination, regulation of c…	Cellular Component Organization of Biogenesis
Q8WYN0	1	ATG4A	[cytoplasm, Atg8-specific protease activity, cysteine-type endopeptidase activity, cysteine-type peptidase activity, autophagy, lipid metabolic process, protein delipidation, protein transport, proteolysis]	Metabolic Process
Q9Y4P1	2	ATG4B	[autophagosome, cytoplasmic vesicle, cytosol, endoplasmic reticulum, mitochondrion, Atg8-specific protease activity, cysteine-type endopeptidase activity, cysteine-type peptidase activity, endopeptidase activity, scaffold protein binding, autophagy, lysosomal microautophagy, macroautophagy, mitophagy, otolith mineralization completed early in development, protein delipidation, protein localizatio…	Metabolic Process
Q96DT6	1	ATG4C	[cytoplasm, Atg8-specific protease activity, cysteine-type endopeptidase activity, cysteine-type peptidase activity, autophagy, protein delipidation, protein transport, proteolysis]	Metabolic Process
Q86TL0	1	ATG4D	[mitochondrial matrix, mitochondrion, nucleoplasm, Atg8-specific protease activity, cysteine-type peptidase activity, apoptotic process, autophagy, mitophagy, protein delipidation, protein localization to pre-autophagosomal structure, protein transport, proteolysis]	Metabolic Process
Q9H1Y0	1	ATG5	[Atg12-Atg5-Atg16 complex, autophagosome, axon, axoneme, cytoplasm, cytosol, membrane, ER-mitochondrion membrane contact site, phagocytic vesicle membrane, pre-autophagosomal structure membrane, macromolecular complex, transferase complex, aggrephagy, antigen processing and presentation of endogenous antigen, autophagosome assembly, autophagy, autophagy of mitochondrion, autophagy of nucleus, blo…	Immune System Process
O95352	1	ATG7	[axoneme, cytoplasm, cytosol, extracellular region, ficolin-1-rich granule lumen, pre-autophagosomal structure, secretory granule lumen, Atg12 activating enzyme activity, Atg8 activating enzyme activity, protein homodimerization activity, autophagosome assembly, autophagy, autophagy of mitochondrion, C-terminal protein lipidation, cellular response to hyperoxia, cellular response to nitrogen star…	Rhythmic Process
Q7Z3C6	1	ATG9A	[autophagosome, endoplasmic reticulum membrane, endosome, Golgi apparatus, Golgi membrane, intracellular membrane-bounded organelle, late endosome, late endosome membrane, membrane, mitochondrial membrane, mitochondrion, pre-autophagosomal structure, pre-autophagosomal structure membrane, recycling endosome, recycling endosome membrane, trans-Golgi network, phospholipid scramblase activity, autop…	Cellular Component Organization of Biogenesis
Q8WXF7	1	ATL1	[axon, endoplasmic reticulum, endoplasmic reticulum membrane, endoplasmic reticulum tubular network, endoplasmic reticulum tubular network membrane, Golgi apparatus, Golgi cis cisterna, Golgi membrane, membrane, GTP binding, GTPase activity, identical protein binding, axonogenesis, endoplasmic reticulum organization, endoplasmic reticulum tubular network membrane organization, protein homooligome…	Cellular Component Organization of Biogenesis
Q8NHH9	1	ATL2	[endoplasmic reticulum, endoplasmic reticulum tubular network membrane, membrane, GTP binding, GTPase activity, identical protein binding, endoplasmic reticulum organization, endoplasmic reticulum tubular network membrane organization, Golgi organization, protein homooligomerization]	Cellular Component Organization of Biogenesis
Q13315	4	ATM	[centrosome, cytoplasm, cytoplasmic vesicle, cytosol, DNA repair complex, intracellular membrane-bounded organelle, nucleolus, nucleoplasm, nucleus, peroxisomal matrix, spindle, 1-phosphatidylinositol-3-kinase activity, ATP binding, DNA binding, DNA-dependent protein kinase activity, histone kinase activity, identical protein binding, protein N-terminus binding, GO:0106310, protein serine/threoni…	Rhythmic Process
P54259	2	ATN1	[anchoring junction, cytoplasm, nuclear matrix, nucleoplasm, nucleus, perinuclear region of cytoplasm, protein domain specific binding, transcription coactivator activity, transcription corepressor activity, cell killing, cell migration, central nervous system development, determination of adult lifespan, maintenance of cell polarity, male gonad development, multicellular organism growth, negativ…	Growth
Q92858	1	ATOH1	[chromatin, nucleus, chromatin DNA binding, transcriptional activator activity, RNA polymerase II transcription regulatory region sequence-specific binding, transcription factor activity, sequence-specific DNA binding, RNA polymerase II transcription factor activity, sequence-specific DNA binding, protein dimerization activity, RNA polymerase II core promoter proximal region sequence-specific DNA…	Locomotion
O60312	1	ATP10A	[endoplasmic reticulum, endoplasmic reticulum membrane, membrane, Lem3p-Dnf1p complex, plasma membrane, ATP binding, ATPase activity, GO:0140326, GO:0140351, magnesium ion binding, GO:0140345, phosphatidylcholine-translocating ATPase activity, ion transmembrane transport, phospholipid translocation, positive regulation of membrane tubulation, regulation of cell shape]	Cellular Component Organization of Biogenesis
P54707	1	ATP12A	[actin cytoskeleton, apical plasma membrane, basolateral plasma membrane, cytosol, plasma membrane, hydrogen:potassium-exchanging ATPase complex, ATP binding, ATPase activity, cation-transporting ATPase activity, metal ion binding, hydrogen:potassium-exchanging ATPase activity, sodium:potassium-exchanging ATPase activity, cellular potassium ion homeostasis, cellular sodium ion homeostasis, potass…	Single-Organism Process
Q9HD20	2	ATP13A1	[endoplasmic reticulum membrane, membrane, manganese-transporting ATPase activity, ATP binding, ATPase activity, metal ion binding, ATPase activity, coupled to transmembrane movement of ions, phosphorylative mechanism, GO:0140567, cellular calcium ion homeostasis, GO:0140569, ion transmembrane transport, protein transport, transmembrane transport]	Single-Organism Process
P05023	3	ATP1A1	[apical plasma membrane, axon, basolateral plasma membrane, endoplasmic reticulum, extracellular exosome, extracellular vesicle, Golgi apparatus, lateral plasma membrane, melanosome, membrane, membrane raft, organelle membrane, photoreceptor inner segment membrane, plasma membrane, postsynaptic density of dendrite, macromolecular complex, sarcolemma, sodium:potassium-exchanging ATPase complex, sp…	Single-Organism Process
P50993	1	ATP1A2	[caveola, cell projection, cytoplasm, dendritic spine, endosome, extracellular vesicle, intercalated disc, membrane, neuronal cell body, organelle membrane, plasma membrane, sodium:potassium-exchanging ATPase complex, T-tubule, ATP binding, ATPase activity, cation-transporting ATPase activity, chaperone binding, sodium:potassium-exchanging ATPase activity, phosphatase activity, potassium ion bind…	Signaling
P13637	2	ATP1A3	[axon, calyx of Held, dendritic spine head, dendritic spine neck, endoplasmic reticulum, extracellular vesicle, Golgi apparatus, membrane, myelin sheath, neuron to neuron synapse, neuronal cell body, neuronal cell body membrane, organelle membrane, photoreceptor inner segment, photoreceptor inner segment membrane, plasma membrane, presynaptic membrane, sodium:potassium-exchanging ATPase complex, …	Signaling
P05026	3	ATP1B1	[apical plasma membrane, basolateral plasma membrane, caveola, extracellular exosome, extracellular vesicle, intercalated disc, lateral plasma membrane, membrane, organelle membrane, plasma membrane, sarcolemma, sodium:potassium-exchanging ATPase complex, sperm flagellum, T-tubule, ATPase activator activity, ATPase binding, MHC class II protein complex binding, sodium:potassium-exchanging ATPase …	Signaling
P14415	2	ATP1B2	[apical plasma membrane, astrocyte end-foot, astrocyte projection, cell body membrane, cell periphery, cell projection membrane, cytoplasm, external side of plasma membrane, lateral plasma membrane, membrane, neuron to neuron synapse, photoreceptor inner segment, plasma membrane, sodium:potassium-exchanging ATPase complex, ATPase activator activity, ATPase binding, protein heterodimerization acti…	Locomotion
P54709	1	ATP1B3	[apical plasma membrane, basolateral plasma membrane, extracellular exosome, melanosome, plasma membrane, sodium:potassium-exchanging ATPase complex, sperm flagellum, ATPase activator activity, ATPase binding, protein binding, bridging, cellular potassium ion homeostasis, cellular sodium ion homeostasis, membrane repolarization, positive regulation of ATPase activity, positive regulation of potas…	Single-Organism Process
Q9UN42	1	ATP1B4	[nuclear envelope, nuclear inner membrane, plasma membrane, sodium:potassium-exchanging ATPase complex, inorganic cation transmembrane transporter activity, potassium ion transport, regulation of transcription, DNA-templated, sodium ion transport]	Metabolic Process
P16615	5	ATP2A2	[calcium ion-transporting ATPase complex, endoplasmic reticulum, endoplasmic reticulum membrane, longitudinal sarcoplasmic reticulum, membrane, plasma membrane, platelet dense tubular network membrane, ribbon synapse, sarcoplasmic reticulum, sarcoplasmic reticulum membrane, ATP binding, ATPase activity, calcium ion binding, enzyme binding, calcium-transporting ATPase activity, calcium-transportin…	Signaling
Q93084	1	ATP2A3	[endoplasmic reticulum, endoplasmic reticulum membrane, membrane, nuclear membrane, organelle membrane, platelet dense tubular network membrane, sarcoplasmic reticulum, sarcoplasmic reticulum membrane, ATP binding, ATPase activity, calcium ion transmembrane transporter activity, calcium-dependent ATPase activity, cysteine-type endopeptidase activator activity involved in apoptotic process, metal …	Signaling
P20020	1	ATP2B1	[apical plasma membrane, basolateral plasma membrane, cytoplasmic side of plasma membrane, dendritic spine membrane, extracellular exosome, GABA-ergic synapse, glutamatergic synapse, immunological synapse, intracellular membrane-bounded organelle, membrane, membrane raft, neuronal cell body membrane, nucleoplasm, photoreceptor ribbon synapse, plasma membrane, presynaptic active zone membrane, pre…	Developmental Process
Q01814	1	ATP2B2	[apical plasma membrane, basolateral plasma membrane, cytoplasm, dendritic spine membrane, extracellular exosome, GABA-ergic synapse, glutamatergic synapse, intracellular membrane-bounded organelle, membrane raft, neuronal cell body membrane, parallel fiber to Purkinje cell synapse, plasma membrane, postsynaptic density membrane, presynaptic active zone membrane, ATP binding, ATPase activity, cat…	Signaling
Q16720	1	ATP2B3	[extracellular vesicle, GABA-ergic synapse, glutamatergic synapse, intracellular membrane-bounded organelle, parallel fiber, parallel fiber to Purkinje cell synapse, plasma membrane, presynaptic membrane, ATP binding, ATPase activity, cation-transporting ATPase activity, calcium ion transmembrane transporter activity, calmodulin binding, metal ion binding, calcium-transporting ATPase activity, ca…	Signaling
P23634	2	ATP2B4	[basolateral plasma membrane, caveola, glutamatergic synapse, intracellular membrane-bounded organelle, membrane, membrane raft, neuron projection, plasma membrane, presynaptic active zone membrane, macromolecular complex, sperm flagellum, sperm principal piece, T-tubule, Z disc, ATP binding, ATPase activity, cation-transporting ATPase activity, calcium ion transmembrane transporter activity, cal…	Signaling
P20648	1	ATP4A	[apical plasma membrane, extracellular space, plasma membrane, ATP binding, ATPase activity, cation-transporting ATPase activity, magnesium ion binding, hydrogen:potassium-exchanging ATPase activity, sodium:potassium-exchanging ATPase activity, potassium ion binding, cellular potassium ion homeostasis, cellular sodium ion homeostasis, ion transmembrane transport, pH reduction, potassium ion impor…	Single-Organism Process
P25705	7	ATP5F1A	[cell surface, extracellular exosome, membrane, membrane raft, mitochondrial inner membrane, mitochondrial matrix, mitochondrial proton-transporting ATP synthase complex, mitochondrial proton-transporting ATP synthase, catalytic core, mitochondrion, nucleus, plasma membrane, proton-transporting ATP synthase complex, proton-transporting ATP synthase complex, catalytic core F(1), ADP binding, angio…	Single-Organism Process
P06576	7	ATP5F1B	[cell surface, extracellular exosome, membrane, mitochondrial inner membrane, mitochondrial matrix, mitochondrial membrane, mitochondrial nucleoid, mitochondrial proton-transporting ATP synthase complex, mitochondrial proton-transporting ATP synthase, catalytic core, mitochondrion, nucleus, plasma membrane, proton-transporting ATP synthase complex, proton-transporting ATP synthase complex, cataly…	Locomotion
P36542	6	ATP5F1C	[membrane, mitochondrial inner membrane, mitochondrial matrix, mitochondrial proton-transporting ATP synthase complex, mitochondrial proton-transporting ATP synthase complex, catalytic core F(1), mitochondrion, proton-transporting ATP synthase activity, rotational mechanism, RNA binding, ATP biosynthetic process, oxidative phosphorylation, ATP synthesis coupled proton transport, mitochondrial ATP…	Metabolic Process
P30049	4	ATP5F1D	[mitochondrial inner membrane, mitochondrial matrix, mitochondrial proton-transporting ATP synthase complex, mitochondrial proton-transporting ATP synthase complex, catalytic core F(1), mitochondrion, proton-transporting ATP synthase activity, rotational mechanism, aerobic respiration, mitochondrial proton-transporting ATP synthase complex assembly, ATP synthesis coupled proton transport, mitocho…	Cellular Component Organization of Biogenesis
Q9UII2	1	ATP5IF1	[cell surface, mitochondrion, macromolecular complex, angiostatin binding, ATPase binding, ATPase inhibitor activity, calmodulin binding, enzyme binding, enzyme inhibitor activity, identical protein binding, GO:0140260, protein homodimerization activity, angiogenesis, erythrocyte differentiation, generation of precursor metabolites and energy, heme biosynthetic process, mitochondrial depolarizati…	Cellular Component Organization of Biogenesis
P56385	1	ATP5ME	[mitochondrial inner membrane, mitochondrial proton-transporting ATP synthase complex, mitochondrial proton-transporting ATP synthase complex, coupling factor F(o), mitochondrion, hydrogen ion transmembrane transporter activity, ATP synthesis coupled proton transport, mitochondrial ATP synthesis coupled proton transport]	Single-Organism Process
P56134	1	ATP5MF	[mitochondrial inner membrane, mitochondrial proton-transporting ATP synthase complex, mitochondrion, nuclear membrane, proton-transporting ATP synthase complex, coupling factor F(o), ATP synthesis coupled proton transport, mitochondrial ATP synthesis coupled proton transport, hydrogen ion transmembrane transport]	Single-Organism Process
O75964	1	ATP5MG	[mitochondrial inner membrane, mitochondrial proton-transporting ATP synthase complex, mitochondrial proton-transporting ATP synthase complex, coupling factor F(o), mitochondrion, hydrogen ion transmembrane transporter activity, ATP synthesis coupled proton transport, mitochondrial ATP synthesis coupled proton transport]	Single-Organism Process
Q96IX5	2	ATP5MK	[mitochondrial inner membrane, mitochondrial proton-transporting ATP synthase complex, mitochondrion, ATP synthesis coupled proton transport]	Single-Organism Process
O75947	3	ATP5PD	[mitochondrial inner membrane, mitochondrial proton-transporting ATP synthase complex, mitochondrial proton-transporting ATP synthase, stator stalk, mitochondrion, hydrogen ion transmembrane transporter activity, ATP synthesis coupled proton transport, mitochondrial ATP synthesis coupled proton transport]	Single-Organism Process
P18859	1	ATP5PF	[mitochondrial inner membrane, mitochondrial proton-transporting ATP synthase complex, mitochondrial proton-transporting ATP synthase complex, coupling factor F(o), mitochondrion, hydrogen ion transmembrane transporter activity, ATP synthesis coupled proton transport, mitochondrial ATP synthesis coupled proton transport, substantia nigra development]	Single-Organism Process
P48047	4	ATP5PO	[mitochondrial inner membrane, mitochondrial proton-transporting ATP synthase complex, mitochondrial proton-transporting ATP synthase, stator stalk, mitochondrion, nucleus, plasma membrane, proton-transporting ATP synthase complex, catalytic core F(1), proton-transporting ATP synthase activity, rotational mechanism, ATP biosynthetic process, ATP synthesis coupled proton transport, mitochondrial A…	Single-Organism Process
Q15904	3	ATP6AP1	[clathrin-coated vesicle membrane, endoplasmic reticulum membrane, endoplasmic reticulum-Golgi intermediate compartment membrane, endosome membrane, extracellular exosome, membrane, proton-transporting two-sector ATPase complex, proton-transporting V-type ATPase complex, synaptic vesicle membrane, GO:0140677, small GTPase binding, cellular iron ion homeostasis, cellular response to increased oxyg…	Cellular Component Organization of Biogenesis
O75787	3	ATP6AP2	[apical plasma membrane, autophagosome membrane, axon, cell body, clathrin-coated vesicle membrane, dendritic spine membrane, endoplasmic reticulum membrane, endosome membrane, external side of plasma membrane, extracellular exosome, ficolin-1-rich granule membrane, lysosomal membrane, lysosome, membrane, plasma membrane, postsynaptic membrane, proton-transporting V-type ATPase complex, synaptic …	Signaling
Q93050	1	ATP6V0A1	[clathrin-coated vesicle membrane, cytosol, endosome membrane, extracellular exosome, ficolin-1-rich granule membrane, Golgi apparatus, intracellular membrane-bounded organelle, lysosomal membrane, melanosome, membrane, nuclear speck, perinuclear region of cytoplasm, phagocytic vesicle membrane, plasma membrane, proton-transporting V-type ATPase complex, secretory granule membrane, synaptic vesic…	Cellular Component Organization of Biogenesis
Q9Y487	1	ATP6V0A2	[acrosomal vesicle, ATPase complex, endosome membrane, focal adhesion, intracellular membrane-bounded organelle, lysosomal membrane, perinuclear region of cytoplasm, phagocytic vesicle membrane, plasma membrane, proton-transporting V-type ATPase complex, transmembrane transporter complex, vacuolar proton-transporting V-type ATPase complex, vacuolar proton-transporting V-type ATPase, V0 domain, AT…	Immune System Process
P27449	2	ATP6V0C	[ATPase complex, azurophil granule membrane, clathrin-coated vesicle membrane, endosome membrane, extracellular exosome, ficolin-1-rich granule membrane, focal adhesion, lysosomal membrane, membrane, phagocytic vesicle membrane, plasma membrane, proton-transporting V-type ATPase complex, synaptic vesicle membrane, tertiary granule membrane, transmembrane transporter complex, vacuolar proton-trans…	Cellular Component Organization of Biogenesis
P61421	4	ATP6V0D1	[apical plasma membrane, ATPase complex, axon terminus, clathrin-coated vesicle membrane, early endosome, endosome membrane, extracellular exosome, lysosomal membrane, membrane, phagocytic vesicle membrane, plasma membrane proton-transporting V-type ATPase complex, synaptic vesicle membrane, transmembrane transporter complex, vacuolar proton-transporting V-type ATPase complex, vacuolar proton-tra…	Single-Organism Process
Q8N8Y2	1	ATP6V0D2	[apical plasma membrane, early endosome, endosome membrane, extracellular exosome, lysosomal membrane, membrane, phagocytic vesicle membrane, plasma membrane proton-transporting V-type ATPase complex, proton-transporting V-type ATPase, V0 domain, vacuolar proton-transporting V-type ATPase complex, proton-transporting ATPase activity, rotational mechanism, regulation of macroautophagy, vacuolar ac…	Metabolic Process
P38606	1	ATP6V1A	[apical plasma membrane, ATPase complex, clathrin-coated vesicle membrane, cytosol, extracellular exosome, extrinsic component of synaptic vesicle membrane, intracellular membrane-bounded organelle, lysosomal membrane, membrane, microvillus, nucleoplasm, plasma membrane, proton-transporting two-sector ATPase complex, proton-transporting V-type ATPase complex, secretory granule, transmembrane tran…	Cellular Component Organization of Biogenesis
P15313	1	ATP6V1B1	[apical plasma membrane, basolateral plasma membrane, cytoplasm, cytosol, extracellular exosome, extrinsic component of synaptic vesicle membrane, lateral plasma membrane, microvillus, vacuolar proton-transporting V-type ATPase complex, vacuolar proton-transporting V-type ATPase, V1 domain, ATP binding, macromolecular complex binding, hydrogen ion transmembrane transporter activity, proton-transp…	Single-Organism Process
P21281	3	ATP6V1B2	[apical plasma membrane, clathrin-coated vesicle membrane, cytosol, extracellular exosome, extrinsic component of synaptic vesicle membrane, intracellular membrane-bounded organelle, lysosomal membrane, melanosome, microvillus, plasma membrane, ruffle, vacuolar proton-transporting V-type ATPase, V1 domain, ATP binding, hydrogen ion transmembrane transporter activity, proton-transporting ATPase ac…	Metabolic Process
P21283	2	ATP6V1C1	[apical part of cell, ATPase complex, clathrin-coated vesicle membrane, cytosol, extracellular exosome, extrinsic component of synaptic vesicle membrane, lysosomal membrane, plasma membrane, proton-transporting two-sector ATPase complex, transmembrane transporter complex, vacuolar proton-transporting V-type ATPase, V1 domain, proton-transporting ATPase activity, rotational mechanism, hydrogen ion…	Developmental Process
Q8NEY4	1	ATP6V1C2	[cytosol, extracellular exosome, lysosomal membrane, vacuolar proton-transporting V-type ATPase, V1 domain, identical protein binding, proton-transporting ATPase activity, rotational mechanism, positive regulation of Wnt signaling pathway, regulation of macroautophagy]	Signaling
Q9Y5K8	2	ATP6V1D	[ATPase complex, cilium, clathrin-coated vesicle membrane, cytosol, extracellular exosome, extrinsic component of synaptic vesicle membrane, lysosomal membrane, membrane, microtubule organizing center, plasma membrane, proton-transporting V-type ATPase complex, specific granule membrane, transmembrane transporter complex, vacuolar proton-transporting V-type ATPase, V1 domain, proton-transporting …	Cellular Component Organization of Biogenesis
P36543	2	ATP6V1E1	[apical plasma membrane, clathrin-coated vesicle membrane, cytosol, endosome, extracellular exosome, lysosomal membrane, microvillus, proton-transporting two-sector ATPase complex, synaptic vesicle membrane, vacuolar proton-transporting V-type ATPase, V1 domain, ATPase binding, proton-transporting ATPase activity, rotational mechanism, hydrogen ion transmembrane transport, regulation of macroauto…	Developmental Process
Q96A05	38	ATP6V1E2	[acrosomal vesicle, cytosol, proton-transporting two-sector ATPase complex, catalytic domain, proton-transporting ATPase activity, rotational mechanism, regulation of macroautophagy]	Metabolic Process
Q16864	2	ATP6V1F	[ATPase complex, clathrin-coated vesicle membrane, cytosol, extracellular exosome, membrane, proton-transporting V-type ATPase complex, synaptic vesicle membrane, transmembrane transporter complex, vacuolar proton-transporting V-type ATPase complex, vacuolar proton-transporting V-type ATPase, V1 domain, ATPase coupled ion transmembrane transporter activity, hydrogen ion transmembrane transporter …	Cellular Component Organization of Biogenesis
O75348	1	ATP6V1G1	[apical plasma membrane, ATPase complex, cytosol, extracellular exosome, lysosomal membrane, plasma membrane, presynapse, transmembrane transporter complex, vacuolar proton-transporting V-type ATPase complex, vacuolar proton-transporting V-type ATPase, V1 domain, ATPase activity, ATPase binding, proton-transporting ATPase activity, rotational mechanism, cellular iron ion homeostasis, cellular res…	Developmental Process
O95670	1	ATP6V1G2	[clathrin-coated vesicle membrane, cytosol, extrinsic component of synaptic vesicle membrane, melanosome, vacuolar proton-transporting V-type ATPase complex, vacuolar proton-transporting V-type ATPase, V1 domain, ATPase activity, proton-transporting ATPase activity, rotational mechanism, regulation of macroautophagy, synaptic vesicle lumen acidification]	Developmental Process
Q96LB4	1	ATP6V1G3	[cytosol, plasma membrane, vacuolar proton-transporting V-type ATPase complex, ATPase binding, proton-transporting ATPase activity, rotational mechanism]
Q9UI12	1	ATP6V1H	[ATPase complex, clathrin-coated vesicle membrane, cytosol, extracellular exosome, lysosomal membrane, membrane, plasma membrane, presynapse, proton-transporting V-type ATPase complex, transmembrane transporter complex, vacuolar proton-transporting V-type ATPase, V1 domain, enzyme regulator activity, proton-transporting ATPase activity, rotational mechanism, endocytosis, endosomal lumen acidifica…	Cellular Component Organization of Biogenesis
Q04656	1	ATP7A	[apical plasma membrane, axon, basolateral plasma membrane, brush border membrane, cell leading edge, cytosol, dendrite, early endosome membrane, endoplasmic reticulum, Golgi apparatus, late endosome, melanosome membrane, membrane, membrane raft, microvillus, neuron projection, neuronal cell body, nucleus, perikaryon, perinuclear region of cytoplasm, phagocytic vesicle membrane, plasma membrane, …	Cellular Component Organization of Biogenesis
Q9NTI2	1	ATP8A2	[cell projection, endosome membrane, Golgi apparatus, Golgi membrane, nucleoplasm, Lem3p-Dnf1p complex, plasma membrane, ATP binding, ATPase activity, GO:0140326, magnesium ion binding, phosphatidylethanolamine-translocating ATPase activity, GO:0140346, phosphatidylserine-translocating ATPase activity, aging, GO:0140331, axonogenesis, detection of light stimulus involved in visual perception, eat…	Growth
O43520	1	ATP8B1	[apical plasma membrane, cytosol, endoplasmic reticulum, Golgi apparatus, nuclear body, nucleoplasm, Lem3p-Dnf1p complex, plasma membrane, stereocilium, trans-Golgi network, ATP binding, ATPase activity, GO:0140326, cardiolipin binding, magnesium ion binding, GO:0140345, phosphatidylcholine-translocating ATPase activity, GO:0140346, phosphatidylserine-translocating ATPase activity, apical protein…	Cellular Component Organization of Biogenesis
O75110	1	ATP9A	[early endosome, early endosome membrane, endosome, perinuclear region of cytoplasm, plasma membrane, recycling endosome, recycling endosome membrane, trans-Golgi network, trans-Golgi network membrane, ATP binding, ATPase activity, GO:0140326, magnesium ion binding, protease binding, endocytosis, negative regulation of exosomal secretion, phospholipid translocation, regulation of endocytic recycl…	Cellular Component Organization of Biogenesis
O75882	2	ATRN	[basement membrane, cytoplasm, extracellular exosome, extracellular space, plasma membrane, carbohydrate binding, signaling receptor activity, animal organ morphogenesis, cell migration, cerebellum development, inflammatory response, myelination, pigmentation, regulation of multicellular organism growth, response to oxidative stress, substrate adhesion-dependent cell spreading, tissue development]	Growth
P46100	3	ATRX	[chromosome, subtelomeric region, chromosome, telomeric region, condensed chromosome, centromeric region, heterochromatin, nuclear body, nuclear chromosome, nucleoplasm, nucleus, pericentric heterochromatin, PML body, ATP binding, ATPase activity, GO:0140658, chromatin binding, chromatin DNA binding, chromo shadow domain binding, DNA translocase activity, helicase activity, histone binding, metal…	Growth
P54253	5	ATXN1	[cytoplasm, cytosol, nuclear inclusion body, nuclear matrix, nucleolus, nucleoplasm, nucleus, DNA binding, identical protein binding, poly(G) binding, poly(U) RNA binding, protein C-terminus binding, protein self-association, anatomical structure development, brain development, learning, memory, negative regulation of transcription, DNA-templated, negative regulation of transcription from RNA pol…	Developmental Process
P0C7T5	1	ATXN1L	[dendrite, nucleolus, nucleoplasm, nucleus, DNA binding, RNA binding, anatomical structure development, brain development, extracellular matrix organization, learning, lung alveolus development, memory, negative regulation of transcription from RNA polymerase II promoter, positive regulation of hematopoietic stem cell proliferation, regulation of transcription, DNA-templated, social behavior, tra…	Developmental Process
Q99700	1	ATXN2	[cytoplasm, cytoplasmic stress granule, cytosol, Golgi apparatus, membrane, perinuclear region of cytoplasm, polysome, ribonucleoprotein complex, trans-Golgi network, epidermal growth factor receptor binding, protein C-terminus binding, RNA binding, negative regulation of receptor internalization, cytoplasmic mRNA processing body assembly, regulation of translation, RNA metabolic process, RNA tra…	Cellular Component Organization of Biogenesis
Q8WWM7	1	ATXN2L	[cytoplasmic stress granule, cytosol, membrane, nuclear speck, cadherin binding, RNA binding, mRNA metabolic process, stress granule assembly]	Cellular Component Organization of Biogenesis
P54252	5	ATXN3	[cytoplasm, cytosol, mitochondrial matrix, mitochondrial membrane, nuclear inclusion body, nuclear matrix, nucleolus, nucleoplasm, nucleus, plasma membrane, synapse, ATPase binding, thiol-dependent ubiquitin-specific protease activity, identical protein binding, Lys48-specific deubiquitinase activity, Lys63-specific deubiquitinase activity, ubiquitin protein ligase binding, actin cytoskeleton org…	Metabolic Process
O15265	1	ATXN7	[cytosol, microtubule cytoskeleton, nuclear matrix, nucleolus, nucleoplasm, nucleus, SAGA complex, transcription factor TFTC complex, histone H3 acetylation, microtubule cytoskeleton organization, monoubiquitinated histone deubiquitination, monoubiquitinated histone H2A deubiquitination, negative regulation of microtubule depolymerization, nucleus organization, positive regulation of transcriptio…	Cellular Component Organization of Biogenesis
Q9ULK2	1	ATXN7L1
Q14CW9	1	ATXN7L3	[DUBm complex, nucleus, SAGA complex, transcription factor TFTC complex, ligand-dependent nuclear receptor transcription coactivator activity, transcription coactivator activity, zinc ion binding, chromatin organization, histone deubiquitination, histone H3 acetylation, histone monoubiquitination, monoubiquitinated histone deubiquitination, monoubiquitinated histone H2A deubiquitination, positive…	Cellular Component Organization of Biogenesis
Q9Y679	3	AUP1	[autophagosome, cytoplasmic vesicle, endoplasmic reticulum, endoplasmic reticulum membrane, extracellular exosome, Hrd1p ubiquitin ligase ERAD-L complex, lipid droplet, membrane, ubiquitin binding, ubiquitin conjugating enzyme binding, ubiquitin protein ligase binding, ubiquitin-protein transferase activator activity, ER-associated misfolded protein catabolic process, lipid droplet formation, lip…	Cellular Component Organization of Biogenesis
O14965	7	AURKA	[axon hillock, basolateral plasma membrane, centriole, centrosome, chromosome passenger complex, ciliary basal body, cytosol, germinal vesicle, glutamatergic synapse, meiotic spindle, microtubule, microtubule cytoskeleton, midbody, mitotic spindle, mitotic spindle pole, nucleoplasm, nucleus, perinuclear region of cytoplasm, postsynaptic density of dendrite, pronucleus, spindle, spindle midzone, s…	Growth
Q96GD4	5	AURKB	[chromocenter, chromosome passenger complex, condensed chromosome, centromeric region, cytosol, kinetochore, microtubule cytoskeleton, midbody, mitotic spindle midzone, mitotic spindle pole, nucleoplasm, nucleus, spindle, spindle microtubule, spindle midzone, spindle pole centrosome, ATP binding, histone serine kinase activity, kinase binding, GO:0106310, protein serine/threonine kinase activity,…	Cellular Component Organization of Biogenesis
Q9UQB9	3	AURKC	[chromosome passenger complex, chromosome, centromeric region, condensed chromosome, cytoplasm, midbody, nucleus, spindle, spindle microtubule, spindle midzone, spindle pole centrosome, ATP binding, histone serine kinase activity, protein kinase activity, GO:0106310, protein serine/threonine/tyrosine kinase activity, attachment of spindle microtubules to kinetochore, cell division, histone modifi…	Cellular Component Organization of Biogenesis
P37288	1	AVPR1A	[endocytic vesicle, endosome, plasma membrane, G-protein coupled receptor activity, peptide binding, peptide hormone binding, protein kinase C binding, V1A vasopressin receptor binding, vasopressin receptor activity, activation of phospholipase C activity, blood circulation, calcium-mediated signaling, cellular response to water deprivation, G-protein coupled receptor signaling pathway, generatio…	Growth
P47901	1	AVPR1B	[endosome, Golgi apparatus, plasma membrane, G-protein coupled receptor activity, peptide binding, protein kinase C binding, vasopressin receptor activity, activation of phospholipase C activity, G-protein coupled receptor signaling pathway, multicellular organism aging, positive regulation of arachidonic acid secretion, positive regulation of cytosolic calcium ion concentration, positive regulat…	Single-Organism Process
P30518	1	AVPR2	[clathrin-coated endocytic vesicle membrane, endocytic vesicle, endoplasmic reticulum, endosome, Golgi apparatus, membrane, perinuclear region of cytoplasm, plasma membrane, G-protein coupled receptor activity, peptide binding, vasopressin receptor activity, activation of adenylate cyclase activity, adenylate cyclase-modulating G-protein coupled receptor signaling pathway, G-protein coupled recep…	Signaling
O15169	4	AXIN1	[beta-catenin destruction complex, cell cortex, cell periphery, cytoplasm, cytoplasmic vesicle, cytosol, lateral plasma membrane, microtubule cytoskeleton, nucleus, perinuclear region of cytoplasm, plasma membrane, Wnt signalosome, armadillo repeat domain binding, beta-catenin binding, enzyme binding, I-SMAD binding, identical protein binding, binding, bridging, p53 binding, protein C-terminus bi…	Metabolic Process
Q9Y2T1	2	AXIN2	[beta-catenin destruction complex, centrosome, cytoplasm, cytosol, nucleus, plasma membrane, beta-catenin binding, enzyme binding, I-SMAD binding, binding, bridging, protein kinase binding, ubiquitin protein ligase binding, bone mineralization, cell death, cell development, cellular response to dexamethasone stimulus, chondrocyte differentiation involved in endochondral bone morphogenesis, intram…	Developmental Process
P30530	3	AXL	[actin cytoskeleton, cell surface, extracellular exosome, extracellular space, intracellular membrane-bounded organelle, plasma membrane, receptor complex, ATP binding, myosin heavy chain binding, phosphatidylinositol 3-kinase binding, phosphatidylserine binding, protein tyrosine kinase activity, transmembrane receptor protein tyrosine kinase activity, virus receptor activity, animal organ regene…	Rhythmic Process
P61769	1	B2M	[cytosol, early endosome lumen, early endosome membrane, endoplasmic reticulum lumen, ER to Golgi transport vesicle membrane, external side of plasma membrane, extracellular exosome, extracellular region, extracellular space, focal adhesion, Golgi apparatus, Golgi membrane, HFE-transferrin receptor complex, membrane, MHC class I peptide loading complex, MHC class I protein complex, MHC class II p…	Immune System Process
O94766	1	B3GAT3	[cis-Golgi network, extracellular exosome, Golgi apparatus, Golgi membrane, membrane, galactosylgalactosylxylosylprotein 3-beta-glucuronosyltransferase activity, glucuronosyltransferase activity, metal ion binding, protein phosphatase activator activity, carbohydrate metabolic process, chondroitin sulfate proteoglycan biosynthetic process, dermatan sulfate proteoglycan biosynthetic process, glyco…	Metabolic Process
Q6Y288	1	B3GLCT	[endoplasmic reticulum membrane, acetylglucosaminyltransferase activity, transferase activity, transferring glycosyl groups, fucose metabolic process, protein O-linked fucosylation]	Metabolic Process
P15291	1	B4GALT1	[azurophil granule membrane, basolateral plasma membrane, brush border membrane, desmosome, external side of plasma membrane, extracellular exosome, extracellular space, filopodium, Golgi apparatus, Golgi cisterna membrane, Golgi membrane, Golgi trans cisterna, membrane, plasma membrane, macromolecular complex, secretory granule membrane, alpha-tubulin binding, beta-N-acetylglucosaminylglycopepti…	Single-Organism Process
O60512	1	B4GALT3	[cytosol, extracellular exosome, Golgi apparatus, Golgi cisterna membrane, Golgi membrane, beta-N-acetylglucosaminylglycopeptide beta-1,4-galactosyltransferase activity, galactosyltransferase activity, metal ion binding, N-acetyllactosamine synthase activity, carbohydrate metabolic process, galactosylceramide biosynthetic process, glycosylation, protein glycosylation]	Metabolic Process
Q9UBV7	2	B4GALT7	[Golgi apparatus, Golgi cisterna membrane, Golgi membrane, membrane, beta-N-acetylglucosaminylglycopeptide beta-1,4-galactosyltransferase activity, galactosyltransferase activity, manganese ion binding, xylosylprotein 4-beta-galactosyltransferase activity, carbohydrate metabolic process, glycosaminoglycan biosynthetic process, glycosaminoglycan metabolic process, glycosylation, negative regulatio…	Metabolic Process
Q9NWV8	1	BABAM1	[BRCA1-A complex, BRISC complex, cytoplasm, cytosol, nuclear body, nucleoplasm, nucleus, cell division, chromatin organization, double-strand break repair, hematopoietic stem cell proliferation, histone H2A K63-linked deubiquitination, mitotic G2 DNA damage checkpoint, mitotic G2/M transition checkpoint, positive regulation of DNA repair, protein K63-linked deubiquitination, regulation of DNA rep…	Cellular Component Organization of Biogenesis
Q9NXR7	1	BABAM2	[BRCA1-A complex, BRISC complex, cytoplasm, cytosol, nuclear ubiquitin ligase complex, nucleoplasm, nucleus, peroxisome targeting sequence binding, polyubiquitin modification-dependent protein binding, tumor necrosis factor receptor binding, apoptotic process, cell division, cellular response to DNA damage stimulus, cellular response to ionizing radiation, chromatin organization, double-strand br…	Cellular Component Organization of Biogenesis
Q9Y5Z0	1	BACE2	[endoplasmic reticulum, endosome, Golgi apparatus, melanosome membrane, membrane, plasma membrane, trans-Golgi network, aspartic-type endopeptidase activity, amyloid-beta metabolic process, glucose homeostasis, melanosome organization, membrane protein ectodomain proteolysis, negative regulation of amyloid precursor protein biosynthetic process, peptide hormone processing, protein processing, pro…	Metabolic Process
Q92934	4	BAD	[BAD-BCL-2 complex, cytosol, mitochondrial outer membrane, mitochondrion, 14-3-3 protein binding, cysteine-type endopeptidase activator activity involved in apoptotic process, lipid binding, phospholipid binding, protein kinase B binding, protein kinase binding, protein phosphatase 2B binding, protein phosphatase binding, activation of cysteine-type endopeptidase activity, activation of cysteine-…	Signaling
Q99933	2	BAG1	[cytoplasm, cytosol, membrane, nucleoplasm, nucleus, adenyl-nucleotide exchange factor activity, chaperone binding, ubiquitin protein ligase binding, apoptotic process, cell surface receptor signaling pathway, chaperone mediated protein folding requiring cofactor, negative regulation of apoptotic process, protein stabilization]	Signaling
O95817	2	BAG3	[aggresome, chaperone complex, cytoplasm, cytosol, membrane, neuron projection, nucleus, stress fiber, Z disc, adenyl-nucleotide exchange factor activity, cadherin binding, chaperone binding, dynein intermediate chain binding, GO:0140597, macromolecular complex binding, aggresome assembly, autophagosome assembly, brain development, cellular response to heat, cellular response to mechanical stimul…	Cellular Component Organization of Biogenesis
O95429	1	BAG4	[cytosol, membrane, nucleus, plasma membrane, adenyl-nucleotide exchange factor activity, chaperone binding, RNA binding, ubiquitin protein ligase binding, cellular response to epidermal growth factor stimulus, cellular response to tumor necrosis factor, negative regulation of apoptotic process, negative regulation of phosphatidylinositol-3,4,5-trisphosphate 5-phosphatase activity, negative regul…	Cellular Component Organization of Biogenesis
P46379	4	BAG6	[BAT3 complex, cytoplasm, cytosol, extracellular exosome, intracellular membrane-bounded organelle, membrane, nucleoplasm, nucleus, Hsp70 protein binding, identical protein binding, misfolded protein binding, polyubiquitin modification-dependent protein binding, proteasome binding, ribosome binding, receptor binding, ubiquitin protein ligase binding, ubiquitin-specific protease binding, apoptotic…	Cellular Component Organization of Biogenesis
Q8TBE0	2	BAHD1	[chromatin silencing complex, chromosome, nucleoplasm, chromatin binding, transcription regulatory region sequence-specific DNA binding, chromatin remodeling, heterochromatin assembly, negative regulation of transcription, DNA-templated]	Cellular Component Organization of Biogenesis
Q9UQB8	7	BAIAP2	[adherens junction, cytoplasm, cytosol, dendritic shaft, dendritic spine cytoplasm, excitatory synapse, extracellular exosome, filopodium, glutamatergic synapse, Golgi apparatus, lamellipodium, microtubule, neuron projection branch point, neuron projection terminus, neuronal cell body, nucleoplasm, plasma membrane, postsynaptic cytosol, postsynaptic density, intracellular component, presynaptic c…	Cellular Component Organization of Biogenesis
Q9UHR4	1	BAIAP2L1	[adherens junction, cytoskeleton, cytosol, extracellular exosome, nucleoplasm, plasma membrane, actin binding, cadherin binding involved in cell-cell adhesion, proline-rich region binding, actin crosslink formation, actin filament bundle assembly, plasma membrane organization, positive regulation of actin cytoskeleton reorganization, positive regulation of actin filament polymerization, regulatio…	Cellular Component Organization of Biogenesis
Q16611	2	BAK1	[BAK complex, Bcl-2 family protein complex, cytosol, endoplasmic reticulum, mitochondrial outer membrane, mitochondrion, pore complex, BH domain binding, chaperone binding, heat shock protein binding, identical protein binding, metal ion binding, protein heterodimerization activity, protein homodimerization activity, macromolecular complex binding, ion channel binding, activation of cysteine-type…	Signaling
Q13145	1	BAMBI	[cytoplasm, plasma membrane, frizzled binding, type II transforming growth factor beta receptor binding, cell migration, negative regulation of BMP signaling pathway, negative regulation of osteoblast differentiation, negative regulation of transforming growth factor beta receptor signaling pathway, positive regulation of canonical Wnt signaling pathway, positive regulation of cell proliferation,…	Signaling
O75531	2	BANF1	[chromatin, condensed chromosome, cytoplasm, cytosol, nuclear envelope, nucleoplasm, nucleus, DNA binding, double-stranded DNA binding, enzyme binding, identical protein binding, LEM domain binding, protein C-terminus binding, protein homodimerization activity, protein N-terminus binding, chromatin organization, chromosome condensation, chromosome segregation, DNA integration, mitotic nuclear env…	Cellular Component Organization of Biogenesis
Q8NDB2	1	BANK1	[perinuclear region of cytoplasm, phospholipase binding, protease binding, protein tyrosine kinase binding, signaling adaptor activity, receptor binding, B cell activation, B cell receptor signaling pathway, MAPK cascade, negative regulation of B cell activation, negative regulation of interleukin-6 production, negative regulation of protein kinase B signaling, negative regulation of translationa…	Immune System Process
Q8N9N5	1	BANP	[nuclear body, nucleoplasm, DNA binding, identical protein binding, cell cycle, chromatin organization, negative regulation of protein catabolic process, protein localization to nucleus]	Cellular Component Organization of Biogenesis
Q92560	2	BAP1	[cytoplasm, cytosol, nucleoplasm, nucleus, PR-DUB complex, chromatin binding, chromatin DNA binding, thiol-dependent ubiquitin-specific protease activity, peptidase activity, chromatin organization, common myeloid progenitor cell proliferation, erythrocyte maturation, gene expression, hematopoietic stem cell homeostasis, in utero embryonic development, leukocyte proliferation, macrophage homeosta…	Growth
Q8IXM2	1	BAP18	[cytosol, MLL1 complex, nucleoplasm, NURF complex, DNA binding, identical protein binding, chromatin organization]	Cellular Component Organization of Biogenesis
Q99728	4	BARD1	[BRCA1-A complex, BRCA1-B complex, BRCA1-BARD1 complex, BRCA1-C complex, cytoplasm, cytoplasmic ribonucleoprotein granule, nuclear speck, nuclear ubiquitin ligase complex, nucleoplasm, nucleus, ubiquitin ligase complex, kinase binding, metal ion binding, protein heterodimerization activity, protein homodimerization activity, RNA binding, ubiquitin-protein transferase activity, cellular response t…	Metabolic Process
Q9BZE3	2	BARHL1	[chromatin, nucleus, transcriptional activator activity, RNA polymerase II transcription regulatory region sequence-specific binding, RNA polymerase II transcription factor activity, sequence-specific DNA binding, RNA polymerase II regulatory region sequence-specific DNA binding, sequence-specific double-stranded DNA binding, midbrain development, negative regulation of outer hair cell apoptotic …	Locomotion
Q9NY43	2	BARHL2	[chromatin, nucleus, transcriptional activator activity, RNA polymerase II transcription regulatory region sequence-specific binding, RNA polymerase II transcription factor activity, sequence-specific DNA binding, RNA polymerase II regulatory region sequence-specific DNA binding, sequence-specific double-stranded DNA binding, amacrine cell differentiation, cell fate determination, neuron migratio…	Growth
Q9HBU1	2	BARX1	[chromatin, nucleus, transcription factor activity, sequence-specific DNA binding, RNA polymerase II transcription factor activity, sequence-specific DNA binding, RNA polymerase II regulatory region sequence-specific DNA binding, anterior/posterior pattern specification, digestive system development, endothelial cell differentiation, negative regulation of Wnt signaling pathway, regulation of tra…	Signaling
Q9UMQ3	1	BARX2	[actin cytoskeleton, chromatin, cytosol, Golgi apparatus, nucleoplasm, nucleus, transcription factor complex, chromatin binding, DNA binding, transcriptional activator activity, RNA polymerase II transcription regulatory region sequence-specific binding, RNA polymerase II transcription factor activity, sequence-specific DNA binding, RNA polymerase II regulatory region sequence-specific DNA bindin…	Cell Aggregation
P80723	1	BASP1	[cell junction, chromatin, cytoplasm, cytoskeleton, extracellular exosome, growth cone, nuclear matrix, nuclear speck, nucleus, plasma membrane, PML body, vesicle, protein domain specific binding, transcription regulatory region sequence-specific DNA binding, transcription corepressor activity, diaphragm development, gonad development, mesenchymal to epithelial transition, metanephric mesenchyme …	Growth
Q16520	1	BATF	[chromatin, cytoplasm, nucleoplasm, nucleus, RNA polymerase II transcription factor complex, transcriptional activator activity, RNA polymerase II transcription regulatory region sequence-specific binding, transcription factor activity, sequence-specific DNA binding, RNA polymerase II transcription factor activity, sequence-specific DNA binding, RNA polymerase II core promoter proximal region seq…	Immune System Process
Q8N1L9	1	BATF2	[chromatin, nucleus, RNA polymerase II transcription factor complex, RNA polymerase II transcription factor activity, sequence-specific DNA binding, RNA polymerase II core promoter proximal region sequence-specific DNA binding, defense response to protozoan, GO:0140467, myeloid dendritic cell differentiation, regulation of transcription from RNA polymerase II promoter]	Immune System Process
Q07812	1	BAX	[BAK complex, BAX complex, Bcl-2 family protein complex, cytoplasm, cytosol, endoplasmic reticulum, endoplasmic reticulum membrane, extracellular exosome, membrane, mitochondrial outer membrane, mitochondrial permeability transition pore complex, mitochondrion, nuclear envelope, nucleus, pore complex, BH3 domain binding, channel activity, chaperone binding, Hsp70 protein binding, identical protei…	Rhythmic Process
Q9NRL2	4	BAZ1A	[ACF complex, CHRAC, nuclear chromosome, nucleus, pericentric heterochromatin, DNA binding, metal ion binding, chromatin remodeling, DNA-dependent DNA replication, nucleosome assembly, positive regulation of DNA replication, regulation of DNA replication, regulation of transcription, DNA-templated, regulation of heterochromatin assembly, regulation of transcription from RNA polymerase II promoter]	Cellular Component Organization of Biogenesis
Q9UIG0	457	BAZ1B	[B-WICH complex, condensed chromosome, nucleolus, nucleoplasm, nucleus, pericentric heterochromatin, WICH complex, ATP binding, histone binding, GO:0140801, histone kinase activity, protein tyrosine kinase activity, zinc ion binding, cellular response to DNA damage stimulus, chromatin remodeling, negative regulation of mitotic chromosome condensation, positive regulation of histone acetylation, p…	Cellular Component Organization of Biogenesis
Q9UIF9	3	BAZ2A	[chromatin silencing complex, cytosol, NoRC complex, nuclear speck, nucleolus, rDNA heterochromatin, DNA binding, histone binding, lysine-acetylated histone binding, metal ion binding, ligand-dependent nuclear receptor binding, RNA binding, chromatin remodeling, DNA methylation, transcription, DNA-templated, heterochromatin assembly, histone deacetylation, negative regulation of transcription fro…	Cellular Component Organization of Biogenesis
Q9UIF8	1	BAZ2B	[nucleus, DNA binding, metal ion binding, chromatin remodeling, regulation of transcription from RNA polymerase II promoter]	Cellular Component Organization of Biogenesis
Q9BUW7	1	BBLN
Q96RK4	1	BBS4	[BBSome, centriolar satellite, centriole, centrosome, ciliary basal body, ciliary membrane, ciliary transition zone, cilium, cytosol, motile cilium, non-motile cilium, nucleus, pericentriolar material, photoreceptor connecting cilium, photoreceptor inner segment, photoreceptor outer segment, alpha-tubulin binding, beta-tubulin binding, dynactin binding, protein binding, bridging, RNA polymerase I…	Cellular Component Organization of Biogenesis
Q8WY36	1	BBX	[chromatin, cytosol, nucleoplasm, nucleus, RNA polymerase II transcription factor activity, sequence-specific DNA binding, RNA polymerase II regulatory region sequence-specific DNA binding, sequence-specific double-stranded DNA binding, bone development, regulation of transcription from RNA polymerase II promoter]	Developmental Process
Q96GW7	1	BCAN	[extracellular matrix, extracellular region, glutamatergic synapse, Golgi lumen, lysosomal lumen, membrane, perineuronal net, carbohydrate binding, hyaluronic acid binding, cell adhesion, central nervous system development, hippocampus development, skeletal system development, synapse maturation]	Developmental Process
Q9UHQ4	1	BCAP29	[endoplasmic reticulum membrane, membrane, apoptotic process, ER to Golgi vesicle-mediated transport, intracellular protein transport, osteoblast differentiation, protein localization to endoplasmic reticulum exit site]	Single-Organism Process
P56945	5	BCAR1	[actin cytoskeleton, axon, cytoplasm, cytosol, focal adhesion, lamellipodium, membrane, ruffle, protein kinase binding, SH3 domain binding, actin filament organization, actin filament reorganization, antigen receptor-mediated signaling pathway, B cell receptor signaling pathway, cell adhesion, cell chemotaxis, cell division, cell migration, cellular response to hepatocyte growth factor stimulus, …	Signaling
O75815	1	BCAR3	[cytoplasm, focal adhesion, membrane, guanyl-nucleotide exchange factor activity, kinase binding, phosphotyrosine residue binding, endothelin receptor signaling pathway, insulin receptor signaling pathway, lens morphogenesis in camera-type eye, positive regulation of DNA replication, positive regulation of epidermal growth factor receptor signaling pathway, positive regulation of GTPase activity,…	Signaling
O75934	2	BCAS2	[catalytic step 2 spliceosome, centrosome, nuclear speck, nucleolus, nucleoplasm, nucleus, Prp19 complex, spliceosomal complex, U2-type catalytic step 2 spliceosome, mRNA splicing, via spliceosome, RNA splicing, RNA splicing, via transesterification reactions]	Metabolic Process
Q9H6U6	1	BCAS3	[cell leading edge, cytoplasm, cytoplasmic microtubule, euchromatin, intermediate filament cytoskeleton, nucleus, pre-autophagosomal structure, acetyltransferase activator activity, beta-tubulin binding, chromatin binding, histone acetyltransferase binding, histone binding, ligand-dependent nuclear receptor binding, phosphatidylinositol binding, activation of GTPase activity, angiogenesis, autoph…	Cellular Component Organization of Biogenesis
O15382	1	BCAT2	[mitochondrial matrix, mitochondrion, nucleoplasm, branched-chain-amino-acid transaminase activity, L-isoleucine transaminase activity, L-leucine transaminase activity, L-leucine:2-oxoglutarate aminotransferase activity, L-valine transaminase activity, branched-chain amino acid biosynthetic process, cellular response to leukemia inhibitory factor, isoleucine catabolic process, leucine biosyntheti…	Metabolic Process
Q9P287	1	BCCIP	[centriole, centrosome, cytosol, mitotic spindle pole, nuclear cyclin-dependent protein kinase holoenzyme complex, nucleoplasm, nucleus, kinase regulator activity, RNA binding, tubulin binding, DNA repair, establishment of mitotic spindle orientation, microtubule anchoring, microtubule cytoskeleton organization, mitotic spindle assembly, mitotic spindle organization, neuroendocrine cell different…	Cellular Component Organization of Biogenesis
P12694	2	BCKDHA	[mitochondrial alpha-ketoglutarate dehydrogenase complex, mitochondrial matrix, mitochondrion, 3-methyl-2-oxobutanoate dehydrogenase (2-methylpropanoyl-transferring) activity, carboxy-lyase activity, metal ion binding, branched-chain amino acid catabolic process]	Metabolic Process
O14874	2	BCKDK	[mitochondrial alpha-ketoglutarate dehydrogenase complex, mitochondrial matrix, mitochondrion, [3-methyl-2-oxobutanoate dehydrogenase (acetyl-transferring)] kinase activity, ATP binding, kinase activity, protein serine/threonine kinase activity, pyruvate dehydrogenase (acetyl-transferring) kinase activity, cellular amino acid catabolic process, branched-chain amino acid catabolic process, negativ…	Metabolic Process
O95999	2	BCL10	[CBM complex, cytoplasm, cytoplasmic microtubule, cytosol, immunological synapse, lysosome, membrane raft, nucleus, perinuclear region of cytoplasm, polkadots, macromolecular complex, CARD domain binding, enzyme binding, GO:0140296, identical protein binding, kinase binding, NF-kappaB binding, protease binding, protein C-terminus binding, protein kinase B binding, protein kinase binding, protein …	Immune System Process
Q9H165	2	BCL11A	[cytoplasm, cytosol, nuclear matrix, nucleoplasm, nucleus, paraspeckles, postsynaptic density of dendrite, SWI/SNF complex, transcription factor activity, sequence-specific DNA binding, GO:0140297, transcriptional repressor activity, RNA polymerase II transcription regulatory region sequence-specific binding, metal ion binding, protein heterodimerization activity, protein homodimerization activit…	Growth
Q9C0K0	2	BCL11B	[neuron projection, nucleus, SWI/SNF complex, transcriptional activator activity, RNA polymerase II transcription regulatory region sequence-specific binding, transcription factor activity, sequence-specific DNA binding, metal ion binding, RNA polymerase II core promoter proximal region sequence-specific DNA binding, sequence-specific double-stranded DNA binding, alpha-beta T cell differentiation…	Locomotion
P10415	4	BCL2	[BAD-BCL-2 complex, cytoplasm, cytosol, endoplasmic reticulum, endoplasmic reticulum membrane, membrane, mitochondrial outer membrane, mitochondrion, myelin sheath, nuclear membrane, nucleoplasm, nucleus, pore complex, macromolecular complex, BH3 domain binding, channel activity, channel inhibitor activity, GO:0140297, identical protein binding, binding, bridging, protease binding, protein hetero…	Rhythmic Process
O43521	1	BCL2L11	[Bcl-2 family protein complex, BIM-BCL-2 complex, BIM-BCL-xl complex, cytosol, endomembrane system, extrinsic component of membrane, mitochondrial outer membrane, mitochondrion, microtubule binding, binding, bridging, protein kinase binding, activation of cysteine-type endopeptidase activity involved in apoptotic process, apoptotic process, apoptotic process involved in embryonic digit morphogene…	Signaling
Q92843	1	BCL2L2	[Bcl-2 family protein complex, cytosol, mitochondrial outer membrane, BH domain binding, disordered domain specific binding, identical protein binding, protein heterodimerization activity, protein homodimerization activity, macromolecular complex binding, brain development, cellular response to amyloid-beta, cellular response to estradiol stimulus, cellular response to glycine, extrinsic apoptoti…	Signaling
P20749	2	BCL3	[Bcl3-Bcl10 complex, Bcl3/NF-kappaB2 complex, cytoplasm, cytosol, intracellular membrane-bounded organelle, midbody, nucleoplasm, nucleus, perinuclear region of cytoplasm, plasma membrane, macromolecular complex, GO:0140297, histone deacetylase binding, protein binding, bridging, transcription coactivator activity, transcription corepressor activity, antimicrobial humoral response, cellular respo…	Immune System Process
P41182	2	BCL6	[Golgi apparatus, nucleolus, nucleoplasm, nucleus, paraspeckles, chromatin binding, chromatin DNA binding, transcription factor activity, sequence-specific DNA binding, GO:0140297, transcriptional repressor activity, RNA polymerase II transcription regulatory region sequence-specific binding, identical protein binding, intronic transcription regulatory region sequence-specific DNA binding, metal …	Immune System Process
Q4VC05	1	BCL7A	[chromatin, GO:0140288, SWI/SNF complex, chromatin remodeling, negative regulation of cell differentiation, negative regulation of transcription, DNA-templated, positive regulation of cell proliferation, positive regulation of double-strand break repair, positive regulation of stem cell population maintenance, regulation of G0 to G1 transition, regulation of G1/S transition of mitotic cell cycle,…	Metabolic Process
Q9BQE9	33	BCL7B	[chromatin, GO:0140288, SWI/SNF complex, actin binding, apoptotic process, cell differentiation, chromatin remodeling, negative regulation of cell differentiation, positive regulation of cell proliferation, positive regulation of double-strand break repair, positive regulation of stem cell population maintenance, regulation of G0 to G1 transition, regulation of G1/S transition of mitotic cell cyc…	Signaling
Q8WUZ0	1	BCL7C	[chromatin, GO:0140288, SWI/SNF complex, apoptotic process, chromatin remodeling, negative regulation of cell differentiation, positive regulation of cell proliferation, positive regulation of double-strand break repair, positive regulation of stem cell population maintenance, regulation of G0 to G1 transition, regulation of G1/S transition of mitotic cell cycle, regulation of mitotic metaphase/a…	Cellular Component Organization of Biogenesis
O00512	1	BCL9	[beta-catenin-TCF complex, cis-Golgi network, nucleoplasm, sarcoplasm, beta-catenin binding, transcription coactivator activity, canonical Wnt signaling pathway, myoblast differentiation, myotube differentiation involved in skeletal muscle regeneration, positive regulation of transcription from RNA polymerase II promoter, skeletal muscle cell differentiation, somatic stem cell population maintena…	Growth
Q86UU0	2	BCL9L	[beta-catenin-TCF complex, nucleolus, nucleoplasm, nucleus, beta-catenin binding, transcription coactivator activity, canonical Wnt signaling pathway, myoblast differentiation, negative regulation of transforming growth factor beta receptor signaling pathway, positive regulation of epithelial to mesenchymal transition, positive regulation of transcription from RNA polymerase II promoter, regulati…	Signaling
Q9NYF8	1	BCLAF1	[cytoplasm, mediator complex, nuclear speck, nucleoplasm, nucleus, DNA binding, RNA binding, transcription cofactor activity, apoptotic process, cellular response to leukemia inhibitory factor, negative regulation of transcription, DNA-templated, positive regulation of apoptotic process, positive regulation of DNA-templated transcription, initiation, positive regulation of intrinsic apoptotic sig…	Signaling
Q6W2J9	1	BCOR	[GO:0140261, nucleoplasm, nucleus, GO:0140297, heat shock protein binding, histone deacetylase binding, RNA polymerase II regulatory region sequence-specific DNA binding, transcription regulatory region sequence-specific DNA binding, transcription corepressor activity, blastocyst hatching, chromatin remodeling, heart development, negative regulation of bone mineralization, negative regulation of …	Cellular Component Organization of Biogenesis
P11274	1	BCR	[axon, cytosol, dendritic spine, extracellular exosome, glutamatergic synapse, membrane, plasma membrane, postsynaptic density of dendrite, macromolecular complex, Schaffer collateral - CA1 synapse, ATP binding, GTPase activator activity, guanyl-nucleotide exchange factor activity, GO:0106310, protein serine/threonine kinase activity, protein tyrosine kinase activity, actin cytoskeleton organizat…	Immune System Process
Q9Y276	1	BCS1L	[mitochondrial inner membrane, mitochondrial respiratory chain complex III, mitochondrion, ATP binding, ATPase activity, mitochondrial respiratory chain complex IV assembly, mitochondrial respiratory chain complex I assembly, mitochondrial respiratory chain complex III assembly, mitochondrion organization, protein insertion into mitochondrial membrane from inner side]	Cellular Component Organization of Biogenesis
Q02338	1	BDH1	[intracellular membrane-bounded organelle, matrix side of mitochondrial inner membrane, mitochondrial matrix, mitochondrion, 3-hydroxybutyrate dehydrogenase activity, oxidoreductase activity, steroid dehydrogenase activity, steroid metabolic process]	Metabolic Process
P30411	1	BDKRB2	[endosome, Golgi apparatus, intracellular membrane-bounded organelle, plasma membrane, bradykinin receptor activity, G-protein coupled receptor activity, phosphatidylinositol phospholipase C activity, protease binding, protein heterodimerization activity, type 1 angiotensin receptor binding, arachidonic acid secretion, blood circulation, cell surface receptor signaling pathway, G-protein coupled …	Signaling
P23560	3	BDNF	[axon, cytoplasm, dendrite, extracellular region, extracellular space, mitochondrion, nuclear speck, perinuclear region of cytoplasm, synaptic vesicle, growth factor activity, nerve growth factor receptor binding, axon guidance, brain-derived neurotrophic factor receptor signaling pathway, collateral sprouting, memory, modulation of chemical synaptic transmission, negative regulation of apoptotic…	Growth
Q9BUH8	1	BEGAIN	[cytoplasm, membrane, synapse, regulation of postsynaptic neurotransmitter receptor activity]	Signaling
Q8N7W2	1	BEND7	[extracellular exosome, DNA binding]
O15155	4	BET1	[endoplasmic reticulum membrane, endoplasmic reticulum-Golgi intermediate compartment membrane, Golgi membrane, Golgi trans cisterna, membrane, SNARE complex, transport vesicle, SNAP receptor activity, ER to Golgi vesicle-mediated transport, protein transport, vesicle fusion with Golgi apparatus]	Cellular Component Organization of Biogenesis
Q9NYM9	1	BET1L	[cytosol, endosome, Golgi apparatus, Golgi membrane, Golgi trans cisterna, membrane, SNARE complex, SNAP receptor activity, protein transport, regulation of retrograde vesicle-mediated transport, Golgi to ER, retrograde transport, endosome to Golgi]
Q9BXY8	1	BEX2	[cytoplasm, nucleus, receptor binding, apoptotic process, cell cycle, regulation of apoptotic process, regulation of cell cycle, signal transduction]	Signaling
Q00994	1	BEX3	[cytoplasm, cytosol, nucleus, cysteine-type endopeptidase activator activity involved in apoptotic process, identical protein binding, metal ion binding, nerve growth factor receptor binding, receptor binding, activation of cysteine-type endopeptidase activity involved in apoptotic process, extrinsic apoptotic signaling pathway via death domain receptors, signal transduction]	Signaling
Q5H9J7	1	BEX5	[cytoplasm, receptor binding, signal transduction]	Signaling
Q9NZS9	1	BFAR	[endoplasmic reticulum, endoplasmic reticulum membrane, membrane, plasma membrane, caspase binding, metal ion binding, protein binding, bridging, ubiquitin protein ligase activity, apoptotic process, negative regulation of apoptotic process, negative regulation of IRE1-mediated unfolded protein response, proteasome-mediated ubiquitin-dependent protein catabolic process, protein autoubiquitination…	Metabolic Process
P21810	1	BGN	[cell surface, GO:0062023, extracellular exosome, extracellular matrix, extracellular region, extracellular space, Golgi lumen, lysosomal lumen, sarcolemma, transport vesicle, extracellular matrix binding, extracellular matrix structural constituent, extracellular matrix structural constituent conferring compression resistance, glycosaminoglycan binding, GO:0061975, bone development, peptide cros…	Developmental Process
O14503	1	BHLHE40	[chromatin, cytoplasm, nuclear body, nucleus, bHLH transcription factor binding, transcription factor activity, sequence-specific DNA binding, RNA polymerase II transcription factor activity, sequence-specific DNA binding, transcriptional repressor activity, RNA polymerase II transcription regulatory region sequence-specific binding, E-box binding, MRF binding, protein domain specific binding, pr…	Rhythmic Process
Q8TD16	2	BICD2	[annulate lamellae, centrosome, cytoplasm, cytoplasmic vesicle, cytosol, Golgi apparatus, nuclear envelope, nuclear pore, plasma membrane, cytoskeletal adaptor activity, dynactin binding, dynein complex binding, dynein light intermediate chain binding, small GTPase binding, centrosome localization, microtubule anchoring at microtubule organizing center, microtubule-based movement, minus-end-direc…	Cellular Component Organization of Biogenesis
Q13323	2	BIK	[Bcl-2 family protein complex, endomembrane system, mitochondrial membrane, apoptotic mitochondrial changes, apoptotic process, male gonad development, positive regulation of protein complex assembly, positive regulation of release of cytochrome c from mitochondria, regulation of apoptotic process]	Cellular Component Organization of Biogenesis
O00499	1	BIN1	[actin cytoskeleton, axon, axon initial segment, axon terminus, cerebellar mossy fiber, cytoplasm, cytosol, dendrite, endosome, extrinsic component of synaptic vesicle membrane, glutamatergic synapse, I band, lipid tube, membrane, node of Ranvier, nuclear envelope, nucleus, plasma membrane, RNA polymerase II transcription repressor complex, synaptic vesicle, T-tubule, varicosity, vesicle, Z disc,…	Cellular Component Organization of Biogenesis
Q9NQY0	1	BIN3	[actin cytoskeleton, cytoplasm, cytoskeletal adaptor activity, actin cortical patch localization, actin filament organization, cytoskeleton-dependent cytokinesis, barrier septum assembly, endocytosis, myoblast migration involved in skeletal muscle regeneration, plasma membrane tubulation, protein localization, regulation of lamellipodium assembly, skeletal muscle fiber development, unidimensional…	Growth
Q13490	1	BIRC2	[CD40 receptor complex, cytoplasm, cytoplasmic side of plasma membrane, cytosol, membrane raft, nucleus, XY body, chaperone binding, cysteine-type endopeptidase inhibitor activity involved in apoptotic process, FBXO family protein binding, identical protein binding, protein N-terminus binding, macromolecular complex binding, transcription coactivator activity, transferase activity, ubiquitin bind…	Signaling
Q13489	5	BIRC3	[cytoplasm, cytosol, membrane raft, nucleoplasm, nucleus, macromolecular complex, cysteine-type endopeptidase inhibitor activity involved in apoptotic process, metal ion binding, macromolecular complex binding, transferase activity, ubiquitin protein ligase activity, ubiquitin-protein transferase activity, cell surface receptor signaling pathway, I-kappaB kinase/NF-kappaB signaling, negative regu…	Signaling
O15392	5	BIRC5	[centriole, chromosome passenger complex, chromosome, centromeric region, cytoplasm, cytoplasmic microtubule, cytosol, interphase microtubule organizing center, kinetochore, microtubule cytoskeleton, midbody, nuclear chromosome, nucleoplasm, nucleus, macromolecular complex, spindle microtubule, survivin complex, chaperone binding, cobalt ion binding, cysteine-type endopeptidase inhibitor activity…	Cellular Component Organization of Biogenesis
Q9NR09	2	BIRC6	[cytosol, endosome, Flemming body, membrane, microtubule organizing center, midbody, nucleus, spindle pole, trans-Golgi network, cysteine-type endopeptidase inhibitor activity, ubiquitin conjugating enzyme activity, ubiquitin-protein transferase activity, apoptotic process, cell cycle, cell division, cell proliferation, labyrinthine layer development, negative regulation of apoptotic process, neg…	Single-Organism Process
Q96CA5	1	BIRC7	[centrosome, cytoplasm, cytosol, Golgi apparatus, nucleoplasm, nucleus, cysteine-type endopeptidase inhibitor activity, cysteine-type endopeptidase inhibitor activity involved in apoptotic process, enzyme binding, metal ion binding, ubiquitin protein ligase activity, ubiquitin-protein transferase activity, lens development in camera-type eye, negative regulation of apoptotic process, negative reg…	Single-Organism Process
Q96P09	1	BIRC8	[cytoplasm, nucleus, spindle microtubule, cysteine-type endopeptidase inhibitor activity involved in apoptotic process, metal ion binding, ubiquitin protein ligase activity, negative regulation of apoptotic process, positive regulation of canonical Wnt signaling pathway, positive regulation of protein ubiquitination, regulation of cell cycle]	Signaling
P62952	2	BLCAP	[membrane, apoptotic nuclear changes, cell cycle]	Cellular Component Organization of Biogenesis
P51451	3	BLK	[cytosol, extrinsic component of cytoplasmic side of plasma membrane, ATP binding, non-membrane spanning protein tyrosine kinase activity, protein tyrosine kinase activity, receptor binding, B cell receptor signaling pathway, cell differentiation, cellular response to DNA damage stimulus, dendritic cell differentiation, Fc receptor mediated stimulatory signaling pathway, innate immune response, i…	Immune System Process
P54132	3	BLM	[chromosome, cytoplasm, cytosol, lateral element, nuclear chromosome, nuclear matrix, nucleolus, nucleoplasm, nucleus, PML body, macromolecular complex, RecQ helicase-Topo III complex, replication fork, 3'-5' DNA helicase activity, 8-hydroxy-2'-deoxyguanosine DNA binding, ATP binding, ATPase activity, DNA-dependent ATPase activity, bubble DNA binding, DNA binding, DNA helicase activity, DNA/DNA a…	Cellular Component Organization of Biogenesis
Q13867	1	BLMH	[cytoplasm, cytosol, extracellular exosome, nucleus, aminopeptidase activity, carboxypeptidase activity, cysteine-type endopeptidase activity, cysteine-type peptidase activity, identical protein binding, homocysteine catabolic process, protein polyubiquitination, proteolysis, response to toxic substance, response to xenobiotic stimulus]	Metabolic Process
Q8WV28	1	BLNK	[cytoplasm, cytosol, intracellular membrane-bounded organelle, membrane, plasma membrane, enzyme binding, lipid binding, phospholipase binding, protein kinase binding, protein tyrosine kinase binding, SH2 domain binding, signaling adaptor activity, transmembrane receptor protein tyrosine kinase adaptor activity, B cell differentiation, B cell receptor signaling pathway, humoral immune response, i…	Immune System Process
P78537	1	BLOC1S1	[axon cytoplasm, BLOC-1 complex, BORC complex, cytoplasmic side of lysosomal membrane, cytosol, early endosome, extracellular space, lysosomal membrane, mitochondrial intermembrane space, mitochondrial matrix, aerobic respiration, anterograde axonal transport, anterograde synaptic vesicle transport, endosomal transport, lysosome localization, melanosome organization, neuron projection development…	Cellular Component Organization of Biogenesis
Q6QNY0	1	BLOC1S3	[axon cytoplasm, BLOC-1 complex, cytosol, transport vesicle, protein transmembrane transporter activity, anterograde axonal transport, anterograde synaptic vesicle transport, endosome to melanosome transport, eye development, melanosome organization, melanosome transport, neuron projection development, pigmentation, platelet activation, platelet dense granule organization, positive regulation of …	Cellular Component Organization of Biogenesis
Q9UL45	1	BLOC1S6	[axon cytoplasm, BLOC-1 complex, cytoplasm, cytosol, endosome, extrinsic component of membrane, membrane-bounded organelle, presynapse, transport vesicle, actin filament binding, identical protein binding, protein homodimerization activity, syntaxin binding, anterograde axonal transport, anterograde synaptic vesicle transport, blood coagulation, endosome to melanosome transport, intracellular tra…	Cellular Component Organization of Biogenesis
P53004	77	BLVRA	[cytosol, extracellular exosome, GO:0106276, biliverdin reductase activity, GO:0106277, nucleotide binding, zinc ion binding, heme catabolic process]	Metabolic Process
P30043	2	BLVRB	[cytosol, extracellular exosome, intracellular membrane-bounded organelle, nucleoplasm, plasma membrane, GO:0106276, biliverdin reductase activity, GO:0106277, oxidoreductase activity, acting on the CH-NH group of donors, NAD or NADP as acceptor, riboflavin reductase (NADPH) activity, heme catabolic process]	Metabolic Process
Q9H2G9	1	BLZF1	[cis-Golgi network, cytoplasm, Golgi apparatus, Golgi membrane, nucleoplasm, nucleus, enzyme binding, ubiquitin protein ligase binding, Golgi organization, Golgi to plasma membrane protein transport]	Cellular Component Organization of Biogenesis
O00327	1	BMAL1	[aryl hydrocarbon receptor complex, chromatin, chromatoid body, CLOCK-BMAL transcription complex, intracellular membrane-bounded organelle, nucleoplasm, nucleus, PML body, aryl hydrocarbon receptor binding, DNA binding, RNA polymerase II transcription factor activity, sequence-specific DNA binding, GO:0140297, E-box binding, Hsp90 protein binding, protein dimerization activity, RNA polymerase II …	Rhythmic Process
P35226	3	BMI1	[cytosol, heterochromatin, nuclear body, nucleoplasm, nucleus, PcG protein complex, PRC1 complex, ubiquitin ligase complex, promoter-specific chromatin binding, RING-like zinc finger domain binding, RNA polymerase II core promoter proximal region sequence-specific DNA binding, ubiquitin-protein transferase activator activity, zinc ion binding, apoptotic signaling pathway, brain development, cellu…	Immune System Process
P13497	1	BMP1	[extracellular region, extracellular space, Golgi apparatus, vesicle, calcium ion binding, cytokine activity, growth factor activity, identical protein binding, metalloendopeptidase activity, metallopeptidase activity, peptidase activity, serine-type endopeptidase activity, zinc ion binding, cartilage condensation, cell differentiation, collagen fibril organization, dorsal/ventral pattern formati…	Cell Aggregation
O95393	2	BMP10	[cell surface, cytoplasm, extracellular region, extracellular space, Z disc, cytokine activity, growth factor activity, hormone activity, receptor serine/threonine kinase binding, telethonin binding, activin receptor signaling pathway, adult heart development, atrial cardiac muscle tissue morphogenesis, BMP signaling pathway, cardiac muscle cell proliferation, cell adhesion, heart trabecula forma…	Growth
O95972	2	BMP15	[endoplasmic reticulum lumen, extracellular space, cytokine activity, growth factor activity, type I activin receptor binding, BMP signaling pathway, female gamete generation, granulosa cell development, ovarian follicle development, positive regulation of pathway-restricted SMAD protein phosphorylation, SMAD protein signal transduction]	Rhythmic Process
P12643	2	BMP2	[BMP receptor complex, cell surface, extracellular region, extracellular space, intracellular membrane-bounded organelle, BMP receptor binding, co-receptor binding, cytokine activity, growth factor activity, phosphatase activator activity, protein serine/threonine kinase activator activity, receptor binding, SMAD binding, ameloblast differentiation, animal organ morphogenesis, aortic valve develo…	Developmental Process
Q9NSY1	1	BMP2K	[cytoplasm, nuclear speck, nucleus, AP-2 adaptor complex binding, ATP binding, phosphatase regulator activity, GO:0106310, protein serine/threonine kinase activity, positive regulation of Notch signaling pathway, protein phosphorylation, regulation of bone mineralization, regulation of clathrin-dependent endocytosis]	Signaling
P12644	3	BMP4	[endoplasmic reticulum lumen, extracellular region, extracellular space, BMP receptor binding, chemoattractant activity, co-receptor binding, cytokine activity, growth factor activity, heparin binding, ameloblast differentiation, anterior/posterior axis specification, aortic valve morphogenesis, blood vessel endothelial cell proliferation involved in sprouting angiogenesis, BMP signaling pathway,…	Developmental Process
P18075	1	BMP7	[GO:0062023, extracellular region, extracellular space, vesicle, BMP receptor binding, cytokine activity, growth factor activity, heparin binding, allantois development, ameloblast differentiation, axon guidance, BMP signaling pathway, branching involved in salivary gland morphogenesis, branching morphogenesis of an epithelial tube, cardiac muscle tissue development, cardiac septum morphogenesis,…	Developmental Process
Q8N8U9	2	BMPER	[extracellular matrix, extracellular space, blood vessel development, blood vessel endothelial cell proliferation involved in sprouting angiogenesis, BMP signaling pathway, common-partner SMAD protein phosphorylation, endothelial cell activation, inner ear development, negative regulation of BMP signaling pathway, positive regulation of ERK1 and ERK2 cascade, positive regulation of sprouting angi…	Signaling
P36894	2	BMPR1A	[dendrite, external side of plasma membrane, HFE-transferrin receptor complex, membrane, neuronal cell body, plasma membrane, receptor complex, ATP binding, BMP binding, BMP receptor activity, metal ion binding, phosphatase activator activity, protein homodimerization activity, protein serine/threonine kinase activator activity, protein serine/threonine kinase activity, SMAD binding, transforming…	Developmental Process
O00238	2	BMPR1B	[HFE-transferrin receptor complex, plasma membrane, receptor complex, ATP binding, BMP binding, BMP receptor activity, metal ion binding, phosphatase activator activity, protein serine/threonine kinase activator activity, protein serine/threonine kinase activity, SMAD binding, transforming growth factor beta receptor activity, type I, transmembrane receptor protein serine/threonine kinase activit…	Cell Aggregation
Q13873	2	BMPR2	[adherens junction, axon, cell body, cell surface, clathrin-coated pit, dendrite, extracellular space, nucleoplasm, plasma membrane, postsynaptic density of dendrite, receptor complex, activin receptor activity, type II, ATP binding, BMP binding, BMP receptor activity, cadherin binding, metal ion binding, phosphatase activator activity, protein serine/threonine kinase activator activity, protein …	Developmental Process
Q14692	1	BMS1	[90S preribosome, chromosome, nucleolus, nucleoplasm, ATP binding, GTP binding, GTPase activity, RNA binding, U3 snoRNA binding, endonucleolytic cleavage of tricistronic rRNA transcript (SSU-rRNA, 5.8S rRNA, LSU-rRNA), maturation of SSU-rRNA from tricistronic rRNA transcript (SSU-rRNA, 5.8S rRNA, LSU-rRNA)]	Cellular Component Organization of Biogenesis
P51813	2	BMX	[cytosol, nucleoplasm, plasma membrane, ruffle membrane, ATP binding, metal ion binding, non-membrane spanning protein tyrosine kinase activity, protein tyrosine kinase activity, adaptive immune response, apoptotic process, B cell receptor signaling pathway, cell adhesion, intracellular signal transduction, mesoderm development, phosphatidylinositol biosynthetic process, protein autophosphorylati…	Immune System Process
Q12981	2	BNIP1	[cytoplasm, endoplasmic reticulum, endoplasmic reticulum membrane, intracellular membrane-bounded organelle, mitochondrial membrane, nuclear envelope, SNARE complex, SNAP receptor activity, apoptotic process, endoplasmic reticulum membrane fusion, endoplasmic reticulum organization, execution phase of apoptosis, negative regulation of apoptotic process, retrograde vesicle-mediated transport, Golg…	Cellular Component Organization of Biogenesis
Q12982	1	BNIP2	[cytoplasm, cytosol, intracellular membrane-bounded organelle, nuclear envelope, nucleolus, perinuclear region of cytoplasm, calcium ion binding, GTPase activator activity, apoptotic process, negative regulation of apoptotic process, response to oxygen-glucose deprivation]	Single-Organism Process
Q12983	3	BNIP3	[cytoplasm, dendrite, endoplasmic reticulum, mitochondrial membrane, mitochondrial outer membrane, mitochondrion, nuclear envelope, nucleoplasm, nucleus, postsynaptic density of dendrite, GTPase binding, identical protein binding, protein homodimerization activity, autophagic cell death, autophagy of mitochondrion, brown fat cell differentiation, cardiac muscle cell apoptotic process, cell death,…	Cellular Component Organization of Biogenesis
O60238	1	BNIP3L	[endoplasmic reticulum, membrane, mitochondrial outer membrane, mitochondrion, nuclear envelope, nuclear speck, nucleus, identical protein binding, lamin binding, protein homodimerization activity, cellular response to hypoxia, defense response to virus, mitochondrial outer membrane permeabilization, mitochondrial protein catabolic process, negative regulation of apoptotic process, negative regul…	Cellular Component Organization of Biogenesis
Q9H3K6	1	BOLA2	[cytoplasm, cytosol, iron-sulfur cluster assembly complex, nucleus, 2 iron, 2 sulfur cluster binding, iron-sulfur cluster binding, [2Fe-2S] cluster assembly, cell redox homeostasis, cellular iron ion homeostasis, iron ion homeostasis, iron-sulfur cluster assembly, protein maturation by iron-sulfur cluster transfer]	Metabolic Process
Q14137	1	BOP1	[chromosome, nucleolus, nucleoplasm, PeBoW complex, preribosome, large subunit precursor, ribonucleoprotein complex, ribonucleoprotein complex binding, RNA binding, cell proliferation, cleavage in ITS2 between 5.8S rRNA and LSU-rRNA of tricistronic rRNA transcript (SSU-rRNA, 5.8S rRNA, LSU-rRNA), maturation of LSU-rRNA from tricistronic rRNA transcript (SSU-rRNA, 5.8S rRNA, LSU-rRNA), regulation …	Cellular Component Organization of Biogenesis
Q6PGQ7	2	BORA	[cytoplasm, cytosol, meiotic spindle, nucleus, protein kinase binding, activation of protein kinase activity, cell cycle, cell division, regulation of mitotic nuclear division, regulation of mitotic spindle organization, regulation of protein localization]	Cellular Component Organization of Biogenesis
Q96GS4	1	BORCS6	[BORC complex, cytoplasmic side of lysosomal membrane, identical protein binding, lysosome localization, organelle transport along microtubule, regulation of endosome size, GO:0062196]	Cellular Component Organization of Biogenesis
Q9GZL8	1	BPESC1
Q86WA6	1	BPHL	[mitochondrial outer membrane, mitochondrion, alpha-amino-acid esterase activity, cellular amino acid metabolic process, response to toxic substance, xenobiotic metabolic process]	Metabolic Process
Q8TDL5	1	BPIFB1	[extracellular exosome, extracellular region, lipid binding, innate immune response in mucosa, negative regulation of toll-like receptor 4 signaling pathway]	Immune System Process
O95861	1	BPNT1	[cytosol, 3'(2'),5'-bisphosphate nucleotidase activity, metal ion binding, 3'-phosphoadenosine 5'-phosphosulfate metabolic process, inositol phosphate dephosphorylation, nervous system development, nucleobase-containing compound metabolic process, phosphatidylinositol phosphorylation]	Metabolic Process
Q9NX62	1	BPNT2	[cytosol, endomembrane system, Golgi apparatus, Golgi lumen, membrane, nuclear body, nucleoplasm, trans-Golgi network membrane, 3'(2'),5'-bisphosphate nucleotidase activity, 3',5'-nucleotide bisphosphate phosphatase activity, 3'-nucleotidase activity, metal ion binding, chondrocyte development, chondroitin sulfate metabolic process, embryonic digit morphogenesis, endochondral ossification, inosit…	Developmental Process
Q12830	1	BPTF	[ATPase complex, chromatin, cytoplasm, extracellular exosome, nucleoplasm, nucleus, NURF complex, metal ion binding, methylated histone binding, RNA polymerase II core promoter proximal region sequence-specific DNA binding, sequence-specific DNA binding, anterior/posterior pattern specification, brain development, chromatin remodeling, embryonic placenta development, endoderm development, negativ…	Developmental Process
O14599	1	BPY2	[nucleus, HECT domain binding, single fertilization, spermatogenesis]	Single-Organism Process
P15056	3	BRAF	[cell body, cytosol, intracellular membrane-bounded organelle, mitochondrion, neuron projection, nucleus, plasma membrane, presynapse, ATP binding, calcium ion binding, identical protein binding, MAP kinase kinase activity, MAP kinase kinase kinase activity, protein kinase activity, GO:0106310, protein serine/threonine kinase activity, scaffold protein binding, animal organ morphogenesis, CD4-pos…	Immune System Process
P38398	6	BRCA1	[BRCA1-A complex, BRCA1-B complex, BRCA1-BARD1 complex, BRCA1-C complex, chromosome, cytoplasm, DNA repair complex, gamma-tubulin large complex, intracellular non-membrane-bounded organelle, lateral element, male germ cell nucleus, nuclear body, nuclear ubiquitin ligase complex, nucleoplasm, nucleus, plasma membrane, macromolecular complex, ribonucleoprotein complex, ubiquitin ligase complex, XY …	Cellular Component Organization of Biogenesis
P51587	1	BRCA2	[BRCA2-MAGE-D1 complex, centrosome, chromosome, telomeric region, cytosol, DNA repair complex, lateral element, nuclear ubiquitin ligase complex, nucleoplasm, nucleus, macromolecular complex, secretory granule, gamma-tubulin binding, H3 histone acetyltransferase activity, H4 histone acetyltransferase activity, identical protein binding, protease binding, protein C-terminus binding, single-strande…	Cellular Component Organization of Biogenesis
O95696	2	BRD1	[dendrite, histone H3-K14 acetyltransferase complex, MOZ/MORF histone acetyltransferase complex, nuclear speck, nucleus, perikaryon, histone binding, GO:0140566, metal ion binding, erythrocyte maturation, histone H3 acetylation, positive regulation of erythrocyte differentiation, regulation of developmental process, regulation of transcription, DNA-templated, regulation of hemopoiesis, regulation…	Immune System Process
P25440	3	BRD2	[chromatin, cytoplasm, nuclear speck, nucleoplasm, nucleus, chromatin binding, lysine-acetylated histone binding, protein serine/threonine kinase activity, chromatin remodeling, neural tube closure, nucleosome assembly, protein phosphorylation, regulation of transcription, DNA-templated, regulation of transcription from RNA polymerase II promoter, spermatogenesis]	Cellular Component Organization of Biogenesis
Q15059	1	BRD3	[chromatin, nucleus, chromatin binding, lysine-acetylated histone binding, chromatin remodeling, regulation of transcription, DNA-templated, regulation of transcription from RNA polymerase II promoter]	Cellular Component Organization of Biogenesis
O60885	8	BRD4	[chromatin, chromosome, condensed nuclear chromosome, nucleoplasm, nucleus, chromatin binding, enzyme binding, GO:0140566, lysine-acetylated histone binding, GO:0106140, p53 binding, RNA polymerase II C-terminal domain binding, RNA polymerase II carboxy-terminal domain kinase activity, transcription regulatory region sequence-specific DNA binding, transcription coactivator activity, transcription…	Metabolic Process
Q9NPI1	2	BRD7	[chromatin, cytoplasm, cytosol, kinetochore, nuclear matrix, nucleoplasm, nucleus, RSC complex, histone binding, lysine-acetylated histone binding, p53 binding, transcription regulatory region sequence-specific DNA binding, transcription coactivator activity, transcription corepressor activity, cell cycle, chromatin remodeling, negative regulation of cell proliferation, negative regulation of tra…	Cellular Component Organization of Biogenesis
Q9H0E9	2	BRD8	[mitochondrion, NuA4 histone acetyltransferase complex, nucleoplasm, nucleosome, Swr1 complex, ligand-dependent nuclear receptor transcription coactivator activity, thyroid hormone receptor binding, cell surface receptor signaling pathway, cellular response to thyroid hormone stimulus, chromatin organization, histone acetylation, histone H2A acetylation, histone H4 acetylation, positive regulatio…	Cellular Component Organization of Biogenesis
Q9H8M2	2	BRD9	[chromatin, GO:0140288, nucleoplasm, nucleus, SWI/SNF complex, lysine-acetylated histone binding, nucleic acid binding, chromatin remodeling, negative regulation of cell differentiation, positive regulation of cell proliferation, positive regulation of stem cell population maintenance, regulation of transcription from RNA polymerase II promoter]	Cellular Component Organization of Biogenesis
Q58F21	1	BRDT	[chromatin, nucleus, histone binding, GO:0140566, lysine-acetylated histone binding, transcription coactivator activity, chromatin remodeling, male meiosis I, male meiotic nuclear division, mRNA processing, positive regulation of transcription involved in meiotic cell cycle, regulation of transcription, DNA-templated, regulation of RNA splicing, RNA splicing, sperm chromatin condensation]	Cellular Component Organization of Biogenesis
Q92994	1	BRF1	[nucleoplasm, nucleus, transcription factor TFIIIB complex, transcriptional preinitiation complex, metal ion binding, transcription factor activity, core RNA polymerase III binding, RNA polymerase III type 3 promoter sequence-specific DNA binding, TBP-class protein binding, DNA-templated transcription, initiation, positive regulation of transcription from RNA polymerase III promoter, rRNA transcr…	Metabolic Process
Q9HAW0	1	BRF2	[nucleoplasm, nucleus, transcription factor TFIIIB complex, transcriptional preinitiation complex, metal ion binding, RNA polymerase III type 3 promoter sequence-specific DNA binding, TBP-class protein binding, cellular response to oxidative stress, DNA-templated transcription, initiation, regulation of transcription from RNA polymerase III promoter, DNA-templated transcriptional preinitiation co…	Cellular Component Organization of Biogenesis
Q8WY22	2	BRI3BP	[mitochondrial outer membrane, mitochondrion]
Q9BX63	3	BRIP1	[BRCA1-B complex, cytoplasm, nuclear membrane, nucleoplasm, nucleus, 4 iron, 4 sulfur cluster binding, 5'-3' DNA helicase activity, ATP binding, ATPase activity, chromatin binding, DNA binding, DNA helicase activity, metal ion binding, RNA helicase activity, cellular response to angiotensin, cellular response to hypoxia, cellular response to vitamin, chiasma assembly, DNA damage checkpoint, DNA r…	Metabolic Process
Q8TDN6	1	BRIX1	[chromosome, nucleolus, RNA binding, rRNA binding, ribosomal large subunit assembly, rRNA processing]	Cellular Component Organization of Biogenesis
Q8WUW1	1	BRK1	[cytoskeleton, cytosol, extracellular exosome, lamellipodium, SCAR complex, identical protein binding, macromolecular complex binding, actin filament organization, cell motility, fibroblast proliferation, in utero embryonic development, positive regulation of Arp2/3 complex-mediated actin nucleation, positive regulation of fibroblast proliferation, positive regulation of lamellipodium assembly, p…	Cellular Component Organization of Biogenesis
Q9HCU9	2	BRMS1	[cytoplasm, nucleoplasm, nucleus, Sin3 complex, Sin3-type complex, histone deacetylase binding, NF-kappaB binding, apoptotic process, histone deacetylation, negative regulation of cell migration, negative regulation of transcription, DNA-templated, negative regulation of NF-kappaB transcription factor activity, negative regulation of stem cell population maintenance, negative regulation of transc…	Locomotion
Q5PSV4	2	BRMS1L	[nucleus, Sin3 complex, Sin3-type complex, histone deacetylase binding, histone deacetylation, negative regulation of cell migration, negative regulation of stem cell population maintenance, negative regulation of transcription from RNA polymerase II promoter, negative regulation of transforming growth factor beta receptor signaling pathway, positive regulation of stem cell population maintenance]	Locomotion
P55201	2	BRPF1	[cytoplasm, cytosol, histone acetyltransferase complex, MOZ/MORF histone acetyltransferase complex, nucleoplasm, nucleus, plasma membrane, acetyltransferase activator activity, DNA binding, metal ion binding, chromatin organization, histone H3-K23 acetylation, positive regulation of transcription, DNA-templated, regulation of developmental process, regulation of transcription, DNA-templated, regu…	Cellular Component Organization of Biogenesis
Q9ULD4	4	BRPF3	[cytosol, extracellular region, histone acetyltransferase complex, MOZ/MORF histone acetyltransferase complex, nucleus, metal ion binding, chromatin organization, histone H3 acetylation, positive regulation of DNA replication, regulation of developmental process, regulation of transcription, DNA-templated, regulation of hemopoiesis, regulation of transcription from RNA polymerase II promoter]	Cellular Component Organization of Biogenesis
P32247	1	BRS3	[membrane, neuron projection, neuronal cell body, plasma membrane, bombesin receptor activity, G-protein coupled receptor activity, neuropeptide receptor activity, adult feeding behavior, G-protein coupled receptor signaling pathway, glucose metabolic process, regulation of blood pressure]	Signaling
Q8TDC3	2	BRSK1	[cell junction, centrosome, cytoplasm, GO:0150034, nucleoplasm, nucleus, presynaptic active zone, synaptic vesicle, ATP binding, gamma-tubulin binding, magnesium ion binding, protein kinase binding, GO:0106310, protein serine/threonine kinase activity, tau protein binding, tau-protein kinase activity, associative learning, axonogenesis, cellular response to DNA damage stimulus, cellular response …	Cellular Component Organization of Biogenesis
Q8IWQ3	2	BRSK2	[centrosome, cytoplasm, GO:0150034, endoplasmic reticulum, perinuclear region of cytoplasm, ATP binding, ATPase binding, ATPase regulator activity, magnesium ion binding, protein kinase binding, GO:0106310, protein serine/threonine kinase activity, tau protein binding, tau-protein kinase activity, actin cytoskeleton reorganization, axonogenesis, cell division, cellular response to glucose starvat…	Signaling
Q9NSI6	1	BRWD1	[cytosol, nucleolus, nucleoplasm, nucleus, cytoskeleton organization, regulation of cell shape, regulation of transcription from RNA polymerase II promoter]	Cellular Component Organization of Biogenesis
P35613	1	BSG	[acrosomal membrane, axon, basolateral plasma membrane, endoplasmic reticulum membrane, endosome, extracellular exosome, focal adhesion, Golgi membrane, intracellular membrane-bounded organelle, melanosome, membrane, membrane raft, mitochondrion, photoreceptor inner segment, photoreceptor outer segment, plasma membrane, sarcolemma, cadherin binding, protein binding involved in cell-cell adhesion,…	Locomotion
Q3C1V8	3	BSX	[chromatin, nucleus, transcription factor complex, RNA polymerase II transcription factor activity, sequence-specific DNA binding, RNA polymerase II core promoter proximal region sequence-specific DNA binding, sequence-specific double-stranded DNA binding, eating behavior, locomotory behavior, mammary gland involution, positive regulation of transcription from RNA polymerase II promoter, regulati…	Metabolic Process
P35070	2	BTC	[clathrin-coated endocytic vesicle membrane, extracellular region, extracellular space, plasma membrane, epidermal growth factor receptor binding, growth factor activity, receptor agonist activity, transmembrane receptor protein tyrosine kinase activator activity, cell proliferation, epidermal growth factor receptor signaling pathway, epithelial cell apoptotic process, ERBB2-EGFR signaling pathwa…	Signaling
P20290	1	BTF3	[cytoplasm, cytosol, nascent polypeptide-associated complex, nucleus, polysomal ribosome, RNA binding, in utero embryonic development, negative regulation of protein localization to endoplasmic reticulum, protein transport]	Developmental Process
Q96K17	1	BTF3L4
Q14201	1	BTG3	[cytoplasm, nucleus, negative regulation of cell proliferation, negative regulation of mitotic cell cycle]	Single-Organism Process
Q06187	4	BTK	[cytoplasm, cytoplasmic vesicle, cytosol, membrane raft, nucleus, perinuclear region of cytoplasm, plasma membrane, ATP binding, identical protein binding, metal ion binding, non-membrane spanning protein tyrosine kinase activity, phosphatidylinositol-3,4,5-trisphosphate binding, phospholipase activator activity, phospholipase binding, protein tyrosine kinase activity, adaptive immune response, a…	Immune System Process
Q7KYR7	1	BTN2A1	[external side of plasma membrane, plasma membrane, receptor binding, lipid metabolic process, regulation of cytokine production, T cell receptor signaling pathway]	Immune System Process
Q9Y297	6	BTRC	[cytosol, nucleoplasm, SCF ubiquitin ligase complex, beta-catenin binding, ligase activity, protein dimerization activity, protein phosphorylated amino acid binding, ubiquitin ligase activator activity, protein binding, bridging involved in substrate recognition for ubiquitination, ubiquitin protein ligase activity, branching involved in mammary gland duct morphogenesis, cellular response to orga…	Rhythmic Process
O43683	3	BUB1	[cytosol, intracellular membrane-bounded organelle, kinetochore, membrane, nucleoplasm, ATP binding, protein kinase activity, GO:0106310, protein serine/threonine kinase activity, apoptotic process, cell division, cell proliferation, meiotic sister chromatid cohesion, centromeric, mitotic spindle assembly checkpoint, protein phosphorylation, regulation of chromosome segregation, regulation of sis…	Single-Organism Process
O60566	5	BUB1B	[anaphase-promoting complex, cytoplasm, cytosol, kinetochore, microtubule organizing center, mitotic checkpoint complex, condensed chromosome outer kinetochore, perinuclear region of cytoplasm, spindle, ATP binding, protein kinase activity, GO:0106310, protein serine/threonine kinase activity, apoptotic process, cell division, meiotic sister chromatid cohesion, centromeric, metaphase/anaphase tra…	Single-Organism Process
O43684	2	BUB3	[bub1-bub3 complex, cytosol, kinetochore, mitotic checkpoint complex, nucleoplasm, ubiquitin binding, attachment of spindle microtubules to kinetochore, cell division, meiotic cell cycle, mitotic spindle assembly checkpoint, negative regulation of ubiquitin-protein transferase activity, protein localization to kinetochore]	Single-Organism Process
Q9BRD0	1	BUD13	[nucleoplasm, nucleus, RES complex, spliceosomal complex, U2 snRNP, U2-type precatalytic spliceosome, U2-type spliceosomal complex, RNA binding, mRNA splicing, via spliceosome, U2-type prespliceosome assembly]	Cellular Component Organization of Biogenesis
Q13895	2	BYSL	[apical part of cell, chromosome, cytoplasm, cytosol, intracellular membrane-bounded organelle, membrane, nucleolus, nucleoplasm, preribosome, small subunit precursor, RNA binding, snoRNA binding, maturation of SSU-rRNA from tricistronic rRNA transcript (SSU-rRNA, 5.8S rRNA, LSU-rRNA), regulation of protein localization to nucleolus, ribosome biogenesis, rRNA processing, stem cell proliferation, …	Cellular Component Organization of Biogenesis
Q8IYJ2	1	C10orf67	[mitochondrion]
Q9H0W9	1	C11orf54	[extracellular exosome, nuclear body, nucleoplasm, nucleus, hydrolase activity, acting on ester bonds, zinc ion binding]
E9PRG8	1	C11orf98
Q99622	1	C12orf57	[cytoplasm, nuclear speck, camera-type eye morphogenesis, cognition, corpus callosum morphogenesis, post-embryonic development, psychomotor behavior, regulation of skeletal muscle contraction, third ventricle development]	Developmental Process
Q6UWD8	1	C16orf54	[membrane]
Q9BSJ5	1	C17orf80	[extracellular exosome, membrane]
Q32NC0	1	C18orf21
Q8TCD1	1	C18orf32	[endoplasmic reticulum, lipid droplet, positive regulation of I-kappaB kinase/NF-kappaB signaling]	Signaling
Q9UNZ5	1	C19orf53
O95561	2	C1orf105
Q9NSG2	3	C1orf112
Q9H246	1	C1orf21
Q8TAB5	1	C1orf216
Q6P1W5	1	C1orf94
Q07021	7	C1QBP	[cell surface, cytoplasm, cytosol, extracellular space, GABA-ergic synapse, glutamatergic synapse, membrane, mitochondrial matrix, mitochondrion, nucleolus, nucleus, plasma membrane, presynaptic active zone, adrenergic receptor binding, complement component C1q binding, hyaluronic acid binding, kininogen binding, mitochondrial ribosome binding, mRNA binding, protein kinase C binding, transcriptio…	Immune System Process
O75973	1	C1QL1	[GO:0150053, climbing fiber, collagen trimer, cytoplasm, extracellular space, presynapse, synaptic cleft, receptor binding, locomotory behavior, maintenance of synapse structure, motor learning, neuron remodeling, regulation of synapse disassembly]	Cellular Component Organization of Biogenesis
Q9BXJ5	1	C1QTNF2	[collagen trimer, extracellular region, regulation of lipid metabolic process]	Metabolic Process
Q9BXJ0	1	C1QTNF5	[apical plasma membrane, bicellular tight junction, cell projection, collagen trimer, extracellular space, lateral plasma membrane, plasma membrane, transport vesicle, identical protein binding, inner ear development, protein secretion]	Developmental Process
O95567	4	C22orf31
Q6P5X5	1	C22orf39
O14523	1	C2CD2L	[cortical endoplasmic reticulum, endoplasmic reticulum membrane, GO:0140268, plasma membrane, insulin binding, phosphatidylinositol binding, phosphatidylinositol transporter activity, positive regulation of insulin secretion involved in cellular response to glucose stimulus]	Signaling
Q86YS7	1	C2CD5	[cell cortex, centriolar satellite, cytoplasmic vesicle membrane, cytosol, plasma membrane, ruffle membrane, calcium ion binding, calcium-dependent phospholipid binding, cellular response to insulin stimulus, insulin receptor signaling pathway via phosphatidylinositol 3-kinase, intracellular protein transmembrane transport, positive regulation of glucose transport, positive regulation of protein …	Signaling
Q2NKX9	1	C2orf68
Q8N8R5	1	C2orf69	[mitochondrial matrix, mitochondrion, respiratory chain, oxidative phosphorylation]	Metabolic Process
Q16581	1	C3AR1	[azurophil granule membrane, plasma membrane, specific granule membrane, complement component C3a receptor activity, complement receptor activity, G-protein coupled receptor activity, blood circulation, chemotaxis, complement receptor mediated signaling pathway, G-protein coupled receptor signaling pathway, inflammatory response, phospholipase C-activating G-protein coupled receptor signaling pat…	Locomotion
Q6ZUJ4	1	C3orf62	[cell differentiation, spermatogenesis]	Developmental Process
P0C0L4	1	C4A	[axon, blood microparticle, classical-complement-pathway C3/C5 convertase complex, dendrite, endoplasmic reticulum lumen, extracellular exosome, extracellular region, extracellular space, neuronal cell body, plasma membrane, synapse, complement component C1q binding, endopeptidase inhibitor activity, complement activation, complement activation, classical pathway, inflammatory response, innate im…	Immune System Process
Q9P296	1	C5AR2	[apical part of cell, basal plasma membrane, plasma membrane, complement component C5a receptor activity, complement receptor activity, G-protein coupled receptor activity, chemotaxis, complement receptor mediated signaling pathway, inflammatory response, negative regulation of interleukin-6 production, negative regulation of neutrophil chemotaxis, negative regulation of tumor necrosis factor pro…	Locomotion
Q7Z6I8	1	C5orf24
Q5T0Z8	1	C6orf132
Q5SZD1	1	C6orf141
P10643	1	C7	[extracellular exosome, extracellular region, extracellular space, membrane attack complex, complement activation, complement activation, alternative pathway, complement activation, classical pathway, cytolysis, positive regulation of immune response]	Immune System Process
P07358	1	C8B	[extracellular exosome, extracellular region, extracellular space, extracellular vesicle, membrane, membrane attack complex, macromolecular complex binding, complement activation, complement activation, alternative pathway, complement activation, classical pathway, cytolysis, immune response, positive regulation of immune response]	Immune System Process
Q9H7E9	2	C8orf33
Q96LL4	1	C8orf48
P02748	1	C9	[blood microparticle, extracellular exosome, extracellular region, extracellular space, membrane attack complex, other organism cell membrane, plasma membrane, cell killing, complement activation, complement activation, alternative pathway, complement activation, classical pathway, cytolysis, positive regulation of immune response, protein homooligomerization]	Immune System Process
P00918	1	CA2	[apical part of cell, cytoplasm, cytosol, extracellular exosome, myelin sheath, plasma membrane, arylesterase activity, carbonate dehydratase activity, cyanamide hydratase activity, hydro-lyase activity, zinc ion binding, angiotensin-activated signaling pathway, carbon dioxide transport, morphogenesis of an epithelium, neuron cellular homeostasis, one-carbon metabolic process, positive regulation…	Signaling
P07451	1	CA3	[cytosol, carbonate dehydratase activity, hydro-lyase activity, nickel cation binding, phosphatase activity, zinc ion binding, one-carbon metabolic process, response to bacterium, response to ethanol, response to oxidative stress]	Metabolic Process
Q16790	3	CA9	[basolateral plasma membrane, membrane, microvillus membrane, nucleolus, plasma membrane, carbonate dehydratase activity, hydro-lyase activity, GO:0140677, zinc ion binding, morphogenesis of an epithelium, one-carbon metabolic process, response to hypoxia, response to testosterone, response to xenobiotic stimulus, secretion]	Single-Organism Process
Q9H8G2	1	CAAP1	[apoptotic process, negative regulation of cysteine-type endopeptidase activity involved in apoptotic signaling pathway]	Signaling
Q9H9S4	1	CAB39L	[cytoplasm, cytosol, serine/threonine protein kinase complex, protein serine/threonine kinase activator activity, activation of protein kinase activity, intracellular signal transduction]	Signaling
Q8TDN4	2	CABLES1	[cytosol, nucleus, cell cycle, cell division, nervous system development, regulation of cell cycle]	Single-Organism Process
Q9BTV7	2	CABLES2	[cell cycle, cell division, regulation of cell cycle]	Single-Organism Process
Q9NZU7	1	CABP1	[cell cortex, cytoplasm, cytoskeleton, extracellular space, Golgi membrane, perinuclear region of cytoplasm, plasma membrane, postsynaptic density of dendrite, calcium channel regulator activity, calcium ion binding, calcium-dependent protein binding, enzyme inhibitor activity, nuclear localization sequence binding, negative regulation of protein import into nucleus, regulation of voltage-gated c…	Single-Organism Process
Q9NPB3	1	CABP2	[cytoplasm, Golgi apparatus, perinuclear region of cytoplasm, plasma membrane, calcium channel regulator activity, calcium ion binding, regulation of voltage-gated calcium channel activity, sensory perception of sound, signal transduction, visual perception]	Signaling
O00555	2	CACNA1A	[cell projection, cytoplasm, membrane, neuronal cell body, nucleus, plasma membrane, synapse, voltage-gated calcium channel complex, amyloid-beta binding, high voltage-gated calcium channel activity, metal ion binding, syntaxin binding, voltage-gated calcium channel activity, calcium ion import across plasma membrane, calcium ion transmembrane transport, cell death, cellular response to amyloid-b…	Signaling
Q13936	1	CACNA1C	[cytoplasm, dendrite, L-type voltage-gated calcium channel complex, membrane, perikaryon, plasma membrane, postsynaptic density of dendrite, postsynaptic density membrane, voltage-gated calcium channel complex, Z disc, alpha-actinin binding, calmodulin binding, high voltage-gated calcium channel activity, metal ion binding, voltage-gated calcium channel activity, voltage-gated calcium channel act…	Signaling
P54289	2	CACNA2D1	[extracellular exosome, L-type voltage-gated calcium channel complex, neuronal dense core vesicle, sarcoplasmic reticulum, voltage-gated calcium channel complex, metal ion binding, voltage-gated calcium channel activity, calcium ion import across plasma membrane, calcium ion transmembrane transport, calcium ion transmembrane transport via high voltage-gated calcium channel, calcium ion transport,…	Signaling
Q9NY47	1	CACNA2D2	[plasma membrane, voltage-gated calcium channel complex, metal ion binding, voltage-gated calcium channel activity, regulation of ion transmembrane transport]
Q08289	2	CACNB2	[L-type voltage-gated calcium channel complex, photoreceptor ribbon synapse, plasma membrane, presynapse, voltage-gated calcium channel complex, actin filament binding, calcium channel activity, voltage-gated calcium channel activity, voltage-gated calcium channel activity involved in regulation of presynaptic cytosolic calcium levels, calcium ion import, chemical synaptic transmission, membrane …	Signaling
O00305	1	CACNB4	[cytoplasmic side of plasma membrane, cytosol, glutamatergic synapse, nuclear speck, nucleolus, plasma membrane, presynapse, synapse, voltage-gated calcium channel complex, protein kinase binding, voltage-gated calcium channel activity involved in regulation of presynaptic cytosolic calcium levels, adult walking behavior, cAMP metabolic process, cellular response to leukemia inhibitory factor, ch…	Signaling
Q9Y698	1	CACNG2	[AMPA glutamate receptor complex, cell surface, cerebellar mossy fiber, cytosol, endocytic vesicle membrane, glutamatergic synapse, hippocampal mossy fiber to CA3 synapse, plasma membrane, postsynaptic density membrane, Schaffer collateral - CA1 synapse, somatodendritic compartment, voltage-gated calcium channel complex, channel regulator activity, ionotropic glutamate receptor binding, voltage-g…	Signaling
O60359	1	CACNG3	[AMPA glutamate receptor complex, dendrite, endocytic vesicle membrane, excitatory synapse, glutamatergic synapse, plasma membrane, postsynaptic density membrane, Schaffer collateral - CA1 synapse, somatodendritic compartment, voltage-gated calcium channel complex, channel regulator activity, ionotropic glutamate receptor binding, PDZ domain binding, voltage-gated calcium channel activity, calciu…	Signaling
Q8WXS5	1	CACNG8	[AMPA glutamate receptor complex, endocytic vesicle membrane, L-type voltage-gated calcium channel complex, plasma membrane, postsynaptic density of dendrite, postsynaptic density membrane, voltage-gated calcium channel complex, calcium channel regulator activity, channel regulator activity, voltage-gated calcium channel activity, calcium ion transport, neurotransmitter receptor internalization, …	Signaling
Q8WUQ7	1	CACTIN	[catalytic step 2 spliceosome, cytoplasm, cytosol, nuclear speck, nucleoplasm, nucleus, spliceosomal complex, RNA binding, cellular response to interleukin-1, cellular response to lipopolysaccharide, cellular response to tumor necrosis factor, innate immune response, mRNA cis splicing, via spliceosome, mRNA splicing, via spliceosome, negative regulation of I-kappaB kinase/NF-kappaB signaling, neg…	Immune System Process
Q86Y37	1	CACUL1	[protein kinase binding, ubiquitin protein ligase binding, G1/S transition of mitotic cell cycle, positive regulation of cell proliferation, positive regulation of protein kinase activity, ubiquitin-dependent protein catabolic process]	Metabolic Process
Q9HB71	1	CACYBP	[beta-catenin destruction complex, cytosol, extracellular exosome, nuclear envelope lumen, nucleoplasm, nucleus, SCF ubiquitin ligase complex, protein domain specific binding, protein homodimerization activity, S100 protein binding, tubulin binding, ubiquitin protein ligase binding, cellular response to leukemia inhibitory factor, heart development]	Developmental Process
P27708	4	CAD	[cell projection, cytoplasm, cytosol, extracellular exosome, membrane, neuronal cell body, nuclear matrix, nucleus, terminal bouton, aspartate binding, aspartate carbamoyltransferase activity, ATP binding, carbamoyl-phosphate synthase (glutamine-hydrolyzing) activity, dihydroorotase activity, enzyme binding, identical protein binding, protein kinase activity, small molecule binding, zinc ion bind…	Metabolic Process
Q9BY67	2	CADM1	[basolateral plasma membrane, cell-cell junction, dendrite, neuron projection, plasma membrane, postsynaptic density of dendrite, synapse, cell adhesion molecule binding, PDZ domain binding, protein homodimerization activity, receptor binding, apoptotic process, brain development, cell differentiation, cell recognition, detection of stimulus, heterophilic cell-cell adhesion via plasma membrane ce…	Single-Organism Process
Q86UW7	1	CADPS2	[cytoplasmic vesicle membrane, glutamatergic synapse, intracellular membrane-bounded organelle, nucleoplasm, presynapse, lipid binding, metal ion binding, dense core granule exocytosis, exocytosis, positive regulation of exocytosis, protein transport, synaptic vesicle exocytosis]	Signaling
P01258	1	CALCA	[extracellular region, extracellular space, hippocampal mossy fiber to CA3 synapse, neuronal cell body, neuronal dense core vesicle, nucleus, terminal bouton, calcitonin receptor binding, hormone activity, identical protein binding, activation of adenylate cyclase activity, activation of protein kinase activity, adenylate cyclase-activating G-protein coupled receptor signaling pathway, aging, art…	Signaling
P06881	1	CALCA	[cytoplasm, extracellular region, extracellular space, hormone activity, macromolecular complex binding, receptor binding, activation of adenylate cyclase activity, adenylate cyclase-activating G-protein coupled receptor signaling pathway, amylin receptor signaling pathway, antibacterial humoral response, antifungal humoral response, antimicrobial humoral immune response mediated by antimicrobial…	Immune System Process
Q9P1Z2	1	CALCOCO1	[chromatin, cytosol, intracellular membrane-bounded organelle, nucleus, armadillo repeat domain binding, beta-catenin binding, chromatin binding, metal ion binding, ligand-dependent nuclear receptor transcription coactivator activity, protein C-terminus binding, RNA polymerase II core promoter proximal region sequence-specific DNA binding, sequence-specific DNA binding, transcription regulatory r…	Signaling
Q13137	1	CALCOCO2	[autophagosome, autophagosome membrane, cytoplasm, cytoplasmic vesicle, cytoskeleton, cytosol, intracellular membrane-bounded organelle, membrane, nucleus, perinuclear region of cytoplasm, PML body, metal ion binding, protein homodimerization activity, positive regulation of autophagosome maturation, response to interferon-gamma, viral process, xenophagy]	Immune System Process
P30988	2	CALCR	[GO:0150056, GO:0150057, GO:0150058, axon, plasma membrane, amylin receptor activity, amyloid-beta binding, calcitonin binding, calcitonin gene-related peptide receptor activity, calcitonin receptor activity, G-protein coupled peptide receptor activity, adenylate cyclase-activating G-protein coupled receptor signaling pathway, adenylate cyclase-modulating G-protein coupled receptor signaling path…	Signaling
Q16602	3	CALCRL	[adrenomedullin receptor complex, CGRP receptor complex, cytoplasm, endoplasmic reticulum, endosome, lysosome, neuronal dense core vesicle, plasma membrane, adrenomedullin binding, adrenomedullin receptor activity, calcitonin gene-related peptide receptor activity, calcitonin receptor activity, G-protein coupled peptide receptor activity, G-protein coupled receptor activity, adenylate cyclase-act…	Signaling
Q05682	3	CALD1	[actin cap, actin cytoskeleton, cytoskeleton, cytosol, myofibril, plasma membrane, actin binding, cadherin binding, calmodulin binding, myosin binding, tropomyosin binding, actin filament bundle assembly, angiogenesis, muscle contraction]	Cellular Component Organization of Biogenesis
P0DP23	6	CALM1	[calcium channel complex, catalytic complex, centrosome, cytoplasm, cytosol, extracellular region, myelin sheath, nucleoplasm, nucleus, plasma membrane, macromolecular complex, sarcomere, sperm midpiece, spindle microtubule, spindle pole, vesicle, voltage-gated potassium channel complex, adenylate cyclase activator activity, adenylate cyclase binding, calcium channel inhibitor activity, calcium i…	Signaling
P0DP24	6	CALM2	[calcium channel complex, catalytic complex, centrosome, cytoplasm, membrane, myelin sheath, nucleus, plasma membrane, macromolecular complex, sarcomere, sperm midpiece, spindle microtubule, spindle pole, vesicle, voltage-gated potassium channel complex, adenylate cyclase activator activity, adenylate cyclase binding, calcium channel inhibitor activity, calcium ion binding, calcium-dependent prot…	Signaling
P0DP25	6	CALM3	[calcium channel complex, catalytic complex, centrosome, cytoplasm, growth cone, mitochondrial membrane, myelin sheath, nucleus, plasma membrane, macromolecular complex, sarcomere, sperm midpiece, spindle microtubule, spindle pole, synaptic vesicle membrane, vesicle, voltage-gated potassium channel complex, adenylate cyclase activator activity, adenylate cyclase binding, calcium ion binding, calc…	Signaling
Q9BXU9	1	CALN1	[perinuclear region of cytoplasm, plasma membrane, trans-Golgi network membrane, calcium ion binding]
P27797	4	CALR	[acrosomal vesicle, cell surface, GO:0062023, cortical granule, cytolytic granule, cytoplasm, cytosol, endocytic vesicle lumen, endoplasmic reticulum, endoplasmic reticulum lumen, endoplasmic reticulum membrane, endoplasmic reticulum quality control compartment, endoplasmic reticulum-Golgi intermediate compartment membrane, external side of plasma membrane, extracellular exosome, extracellular re…	Signaling
Q14012	1	CAMK1	[cytosol, glutamatergic synapse, nucleus, postsynaptic density of dendrite, ATP binding, calmodulin binding, calmodulin-dependent protein kinase activity, GO:0106310, cell cycle, cell differentiation, negative regulation of protein binding, nervous system development, nucleocytoplasmic transport, peptidyl-serine phosphorylation, positive regulation of dendritic spine development, positive regulat…	Developmental Process
Q9UQM7	2	CAMK2A	[calcium- and calmodulin-dependent protein kinase complex, cytoplasm, cytosol, dendritic spine, endocytic vesicle membrane, mitochondrion, neuron projection, nucleoplasm, nucleus, postsynaptic density of dendrite, ATP binding, calmodulin binding, calmodulin-dependent protein kinase activity, glutamate receptor binding, identical protein binding, kinase activity, metal ion binding, protein homodim…	Signaling
Q13554	4	CAMK2B	[calcium- and calmodulin-dependent protein kinase complex, cytoplasm, cytosol, endocytic vesicle membrane, microtubule organizing center, neuron projection, nucleoplasm, sarcoplasmic reticulum membrane, synapse, actin binding, ATP binding, calcium-dependent protein serine/threonine kinase activity, calmodulin binding, calmodulin-dependent protein kinase activity, identical protein binding, protei…	Locomotion
Q13557	4	CAMK2D	[calcium- and calmodulin-dependent protein kinase complex, cytoplasm, cytosol, endocytic vesicle membrane, membrane, neuron projection, nucleoplasm, nucleus, sarcolemma, sarcoplasmic reticulum membrane, ATP binding, calmodulin binding, calmodulin-dependent protein kinase activity, identical protein binding, protein homodimerization activity, GO:0106310, protein serine/threonine kinase activity, s…	Growth
Q13555	4	CAMK2G	[calcium- and calmodulin-dependent protein kinase complex, cytoplasm, cytosol, endocytic vesicle membrane, membrane, neuron projection, nucleoplasm, sarcoplasmic reticulum membrane, ATP binding, calcium-dependent protein serine/threonine phosphatase activity, calmodulin binding, calmodulin-dependent protein kinase activity, identical protein binding, protein homodimerization activity, GO:0106310,…	Developmental Process
Q16566	1	CAMK4	[cytoplasm, extracellular exosome, fibrillar center, glutamatergic synapse, nucleoplasm, nucleus, postsynapse, ATP binding, calcium-dependent protein serine/threonine kinase activity, calmodulin binding, calmodulin-dependent protein kinase activity, GO:0106310, adaptive immune response, inflammatory response, intracellular signal transduction, long-term memory, myeloid dendritic cell differentiat…	Immune System Process
Q8N5S9	1	CAMKK1	[cytoplasm, cytosol, nucleoplasm, ATP binding, calmodulin binding, calmodulin-dependent protein kinase activity, GO:0106310, protein serine/threonine kinase activity, intracellular signal transduction, positive regulation of protein kinase activity, protein phosphorylation]	Signaling
Q96RR4	1	CAMKK2	[cytosol, neuron projection, nucleoplasm, ATP binding, calcium ion binding, calmodulin binding, calmodulin-dependent protein kinase activity, GO:0106310, protein serine/threonine kinase activity, protein tyrosine kinase activity, activation of protein kinase activity, calcium-mediated signaling, CAMKK-AMPK signaling cascade, cellular response to reactive oxygen species, MAPK cascade, positive reg…	Signaling
P49913	2	CAMP	[cell projection, extracellular exosome, extracellular region, extracellular space, specific granule, specific granule lumen, tertiary granule lumen, lipopolysaccharide binding, antibacterial humoral response, antifungal humoral response, antimicrobial humoral immune response mediated by antimicrobial peptide, cellular response to interleukin-1, cellular response to interleukin-6, cellular respon…	Immune System Process
Q08AD1	1	CAMSAP2	[ciliary basal body, cytosol, Golgi apparatus, microtubule end, calmodulin binding, microtubule minus-end binding, spectrin binding, axon development, cytoplasmic microtubule organization, microtubule cytoskeleton organization, negative regulation of microtubule depolymerization, regulation of dendrite development, regulation of Golgi organization, regulation of microtubule polymerization, regula…	Cellular Component Organization of Biogenesis
Q9P1Y5	2	CAMSAP3	[axoneme, centrosome, ciliary basal body, cytoplasm, microtubule minus-end, motile cilium, nucleoplasm, zonula adherens, actin filament binding, calmodulin binding, microtubule minus-end binding, spectrin binding, cilium movement, cytoplasmic microtubule organization, embryo development ending in birth or egg hatching, epithelial cell-cell adhesion, establishment of epithelial cell apical/basal p…	Cellular Component Organization of Biogenesis
Q86VP6	3	CAND1	[cullin-RING ubiquitin ligase complex, cytoplasm, cytosol, extracellular exosome, extracellular region, ficolin-1-rich granule lumen, Golgi apparatus, membrane, nucleoplasm, nucleus, secretory granule lumen, ubiquitin ligase complex, TBP-class protein binding, cell differentiation, negative regulation of catalytic activity, positive regulation of RNA polymerase II transcriptional preinitiation co…	Cellular Component Organization of Biogenesis
P27824	6	CANX	[axon, dendrite cytoplasm, dendritic spine, endoplasmic reticulum, endoplasmic reticulum lumen, endoplasmic reticulum membrane, endoplasmic reticulum quality control compartment, extracellular exosome, glutamatergic synapse, melanosome, membrane, ER-mitochondrion membrane contact site, neuronal cell body, postsynaptic membrane, presynaptic active zone membrane, macromolecular complex, ribosome, r…	Single-Organism Process
Q01518	3	CAP1	[azurophil granule lumen, cortical actin cytoskeleton, cytoplasm, extracellular exosome, extracellular region, focal adhesion, plasma membrane, actin binding, adenylate cyclase binding, actin cytoskeleton organization, activation of adenylate cyclase activity, ameboidal-type cell migration, cAMP-mediated signaling, cell morphogenesis, establishment or maintenance of cell polarity, receptor-mediat…	Locomotion
P40121	2	CAPG	[actin cytoskeleton, centriole, cytoplasm, extracellular exosome, extracellular space, F-actin capping protein complex, Flemming body, lamellipodium, melanosome, mitotic spindle, nucleolus, nucleoplasm, nucleus, ruffle, actin filament binding, cadherin binding, phosphatidylinositol-4,5-bisphosphate binding, protein domain specific binding, macromolecular complex binding, actin filament severing, …	Cellular Component Organization of Biogenesis
Q9HC96	1	CAPN10	[cytoplasm, cytosol, mitochondrion, plasma membrane, calcium-dependent cysteine-type endopeptidase activity, cytoskeletal protein binding, SNARE binding, actin cytoskeleton reorganization, cellular component disassembly involved in execution phase of apoptosis, cellular response to insulin stimulus, positive regulation of glucose import, positive regulation of insulin secretion, positive regulati…	Signaling
P20807	1	CAPN3	[cytoplasm, cytosol, myofibril, nucleolus, nucleus, plasma membrane, macromolecular complex, T-tubule, Z disc, calcium ion binding, calcium-dependent cysteine-type endopeptidase activity, catalytic activity, cysteine-type peptidase activity, identical protein binding, ligase regulator activity, binding, bridging, peptidase activity, sodium ion binding, structural constituent of muscle, titin bind…	Growth
P04632	2	CAPNS1	[GO:0110158, cytosol, extracellular exosome, membrane, plasma membrane, calcium ion binding, calcium-dependent cysteine-type endopeptidase activity, positive regulation of cell proliferation, proteolysis, regulation of macroautophagy]	Metabolic Process
Q14444	2	CAPRIN1	[cell leading edge, cytoplasm, cytoplasmic stress granule, cytosol, dendrite, glutamatergic synapse, lamellipodium, membrane, P-body, postsynapse, RNA binding, cell differentiation, negative regulation of translation, positive regulation of dendrite morphogenesis, positive regulation of dendritic spine morphogenesis]	Developmental Process
P47755	2	CAPZA2	[actin cytoskeleton, brush border, cortical cytoskeleton, cytosol, extracellular exosome, extracellular region, F-actin capping protein complex, membrane, actin filament binding, actin cytoskeleton organization, barbed-end actin filament capping, macromolecular complex assembly]	Cellular Component Organization of Biogenesis
P47756	1	CAPZB	[actin cytoskeleton, brush border, cortical cytoskeleton, cytoskeleton, cytosol, extracellular exosome, F-actin capping protein complex, hippocampal mossy fiber to CA3 synapse, lamellipodium, membrane, postsynaptic density of dendrite, sarcomere, Schaffer collateral - CA1 synapse, sperm connecting piece, WASH complex, actin binding, actin filament binding, cadherin binding, actin polymerization o…	Cellular Component Organization of Biogenesis
Q9BXL7	1	CARD11	[CBM complex, cytoplasm, cytosol, extracellular exosome, immunological synapse, membrane raft, plasma membrane, CARD domain binding, guanylate kinase activity, protein self-association, B cell differentiation, B cell proliferation, CD4-positive, alpha-beta T cell proliferation, homeostasis of number of cells, I-kappaB kinase/NF-kappaB signaling, positive regulation of B cell proliferation, positi…	Immune System Process
Q9BXL6	1	CARD14	[aggresome, cytoplasm, cytosol, plasma membrane, CARD domain binding, activation of NF-kappaB-inducing kinase activity, apoptotic process, negative regulation of apoptotic process, positive regulation of NF-kappaB transcription factor activity, positive regulation of protein phosphorylation, tumor necrosis factor-mediated signaling pathway]	Signaling
Q9Y2G2	2	CARD8	[GO:0140634, cytoplasm, cytosol, inflammasome complex, NLRP3 inflammasome complex, nucleoplasm, nucleus, macromolecular complex, CARD domain binding, GO:0140608, cysteine-type endopeptidase activator activity involved in apoptotic process, endopeptidase activity, NACHT domain binding, pattern recognition receptor activity, peptidase activity, protein homodimerization activity, protein self-associ…	Signaling
Q9H257	1	CARD9	[CBM complex, cytoplasm, cytosol, plasma membrane, macromolecular complex, CARD domain binding, identical protein binding, metal ion binding, protein homodimerization activity, protein self-association, antifungal innate immune response, defense response to Gram-positive bacterium, defense response to virus, homeostasis of number of cells in a free-living population, I-kappaB kinase/NF-kappaB sig…	Immune System Process
Q9Y2V2	1	CARHSP1	[cytoplasm, cytoplasmic exosome (RNase complex), cytosol, P granule, P-body, mRNA 3'-UTR binding, phosphatase binding, intracellular signal transduction, regulation of mRNA stability]	Signaling
Q86X55	3	CARM1	[cytoplasm, cytosol, nuclear replication fork, nucleoplasm, nucleus, beta-catenin binding, GO:0140297, histone-arginine N-methyltransferase activity, histone methyltransferase activity (H3-R17 specific), histone methyltransferase activity (H3-R2 specific), histone methyltransferase activity, lysine-acetylated histone binding, ligand-dependent nuclear receptor transcription coactivator activity, p…	Metabolic Process
Q8N4J0	1	CARNMT1	[cytosol, nucleus, carnosine N-methyltransferase activity, protein homodimerization activity, S-adenosylmethionine-dependent methyltransferase activity, carnosine metabolic process, histidine catabolic process, methylation]	Metabolic Process
P49589	1	CARS1	[cytoplasm, cytosol, ATP binding, cysteine-tRNA ligase activity, identical protein binding, metal ion binding, protein homodimerization activity, tRNA binding, cysteinyl-tRNA aminoacylation]	Metabolic Process
Q16568	1	CARTPT	[extracellular space, secretory granule, synapse, neuropeptide hormone activity, adult feeding behavior, cell-cell signaling, cellular glucose homeostasis, cellular response to starvation, chemical synaptic transmission, circadian regulation of gene expression, G-protein coupled receptor signaling pathway, negative regulation of appetite, negative regulation of bone resorption, negative regulatio…	Rhythmic Process
O15234	1	CASC3	[cytoplasmic stress granule, cytosol, dendrite, exon-exon junction complex, nuclear membrane, nuclear speck, nucleoplasm, nucleus, perinuclear region of cytoplasm, U2-type catalytic step 1 spliceosome, enzyme binding, identical protein binding, mRNA binding, RNA binding, ubiquitin protein ligase binding, intracellular mRNA localization, mRNA export from nucleus, mRNA splicing, via spliceosome, nu…	Metabolic Process
O14936	7	CASK	[actin cytoskeleton, basement membrane, basolateral plasma membrane, cell-cell junction, ciliary membrane, cytoplasm, cytosol, focal adhesion, nuclear lamina, nuclear matrix, nucleolus, plasma membrane, presynaptic membrane, Schaffer collateral - CA1 synapse, vesicle, ATP binding, calmodulin binding, guanylate kinase activity, neurexin family protein binding, GO:0106310, protein serine/threonine …	Signaling
P29466	2	CASP1	[AIM2 inflammasome complex, caspase complex, cytoplasm, cytosol, extracellular space, inflammasome complex, IPAF inflammasome complex, microtubule, NLRP1 inflammasome complex, NLRP3 inflammasome complex, nucleolus, plasma membrane, protease inhibitor complex, macromolecular complex, CARD domain binding, cysteine-type endopeptidase activator activity involved in apoptotic process, cysteine-type en…	Signaling
P42574	1	CASP3	[caspase complex, cytoplasm, cytosol, death-inducing signaling complex, membrane raft, neuronal cell body, nucleoplasm, nucleus, aspartic-type endopeptidase activity, cyclin-dependent protein serine/threonine kinase inhibitor activity, cysteine-type endopeptidase activity, cysteine-type endopeptidase activity involved in apoptotic process, cysteine-type endopeptidase activity involved in apoptoti…	Rhythmic Process
P55212	3	CASP6	[caspase complex, cytoplasm, cytosol, mitochondrion, nucleolus, nucleoplasm, nucleus, cysteine-type endopeptidase activity, cysteine-type endopeptidase activity involved in apoptotic process, cysteine-type endopeptidase activity involved in execution phase of apoptosis, cysteine-type peptidase activity, identical protein binding, activation of cysteine-type endopeptidase activity, activation of i…	Signaling
P55210	1	CASP7	[caspase complex, cytoplasm, cytosol, extracellular space, nucleoplasm, nucleus, aspartic-type endopeptidase activity, cysteine-type endopeptidase activity, cysteine-type endopeptidase activity involved in apoptotic process, cysteine-type endopeptidase activity involved in execution phase of apoptosis, cysteine-type peptidase activity, peptidase activity, RNA binding, apoptotic process, cellular …	Signaling
Q14790	3	CASP8	[caspase complex, CD95 death-inducing signaling complex, cell body, cytoplasm, cytoskeleton, cytosol, death-inducing signaling complex, membrane raft, mitochondrial outer membrane, mitochondrion, neuron projection, nucleoplasm, macromolecular complex, ripoptosome, cysteine-type endopeptidase activity, cysteine-type endopeptidase activity involved in apoptotic process, cysteine-type endopeptidase …	Signaling
P55211	1	CASP9	[apoptosome, caspase complex, cytoplasm, cytosol, mitochondrion, nucleus, macromolecular complex, cysteine-type endopeptidase activity, cysteine-type endopeptidase activity involved in apoptotic process, cysteine-type endopeptidase activity involved in apoptotic signaling pathway, cysteine-type endopeptidase activity involved in execution phase of apoptosis, enzyme activator activity, identical p…	Signaling
O14958	1	CASQ2	[calcium channel complex, cytoplasm, junctional sarcoplasmic reticulum membrane, sarcoplasmic reticulum, sarcoplasmic reticulum lumen, sarcoplasmic reticulum membrane, Z disc, calcium ion binding, GO:0140314, calcium-dependent protein binding, ion binding, protein homodimerization activity, cardiac muscle contraction, cellular calcium ion homeostasis, cellular response to caffeine, detection of c…	Signaling
P41180	1	CASR	[apical plasma membrane, axon terminus, basolateral plasma membrane, cell surface, cytoplasm, neuronal cell body, nucleus, plasma membrane, amino acid binding, calcium ion binding, G-protein coupled receptor activity, identical protein binding, integrin binding, phosphatidylinositol phospholipase C activity, protein homodimerization activity, protein kinase binding, ion channel binding, adenylate…	Signaling
Q9NQ75	1	CASS4	[cytoplasm, cytoskeleton, focal adhesion, protein tyrosine kinase binding, actin filament reorganization, cell adhesion, cell migration, positive regulation of cell migration, positive regulation of protein kinase B signaling, positive regulation of protein tyrosine kinase activity, positive regulation of substrate adhesion-dependent cell spreading, transmembrane receptor protein tyrosine kinase …	Locomotion
Q8NAP1	1	CASTOR3P	[cytosol, cellular response to L-arginine, negative regulation of TORC1 signaling, regulation of intracellular signal transduction]	Signaling
Q86V15	1	CASZ1	[chromatin, cytosol, intracellular membrane-bounded organelle, nucleoplasm, nucleus, transcriptional activator activity, RNA polymerase II transcription regulatory region sequence-specific binding, RNA polymerase II transcription factor activity, sequence-specific DNA binding, metal ion binding, RNA polymerase II regulatory region sequence-specific DNA binding, positive regulation of transcriptio…	Metabolic Process
P04040	2	CAT	[GO:0062151, cytoplasm, cytosol, endoplasmic reticulum, extracellular exosome, extracellular region, ficolin-1-rich granule lumen, focal adhesion, Golgi apparatus, intracellular membrane-bounded organelle, lysosome, membrane, mitochondrial intermembrane space, mitochondrion, peroxisomal matrix, peroxisomal membrane, peroxisome, plasma membrane, macromolecular complex, secretory granule lumen, ami…	Metabolic Process
Q03135	6	CAV1	[acrosomal membrane, apical plasma membrane, basolateral plasma membrane, caveola, caveolar macromolecular signaling complex, cell cortex, cilium, cytoplasmic vesicle, early endosome membrane, endocytic vesicle membrane, endoplasmic reticulum, endoplasmic reticulum membrane, endosome, focal adhesion, Golgi apparatus, Golgi membrane, lipid droplet, membrane, membrane raft, perinuclear region of cy…	Signaling
P56539	1	CAV3	[caveola, cell surface, dystrophin-associated glycoprotein complex, endoplasmic reticulum, Golgi membrane, intercalated disc, intracellular membrane-bounded organelle, membrane raft, neuromuscular junction, plasma membrane, sarcolemma, T-tubule, vesicle, Z disc, alpha-tubulin binding, calcium channel regulator activity, connexin binding, binding, bridging, nitric-oxide synthase binding, potassium…	Cellular Component Organization of Biogenesis
Q6NZI2	1	CAVIN1	[caveola, cytoplasm, cytosol, endoplasmic reticulum, intracellular membrane-bounded organelle, membrane raft, mitochondrion, nucleoplasm, nucleus, plasma membrane, macromolecular complex, identical protein binding, RNA binding, rRNA primary transcript binding, positive regulation of cell motility, protein secretion, rRNA transcription, termination of RNA polymerase I transcription, transcription …	Locomotion
O95810	2	CAVIN2	[caveola, cytoplasm, cytosol, membrane raft, nucleoplasm, plasma membrane, phosphatidylserine binding, phospholipid binding, protein kinase C binding, plasma membrane tubulation]	Cellular Component Organization of Biogenesis
O75081	2	CBFA2T3	[Golgi membrane, nucleolus, nucleoplasm, nucleus, metal ion binding, transcription corepressor activity, granulocyte differentiation, negative regulation of cell proliferation, negative regulation of transcription, DNA-templated, negative regulation of glycolytic process, positive regulation of proteasomal ubiquitin-dependent protein catabolic process, regulation of aerobic respiration, response …	Immune System Process
P22681	4	CBL	[cilium, cytosol, flotillin complex, focal adhesion, Golgi apparatus, growth cone, membrane raft, perinuclear region of cytoplasm, plasma membrane, cadherin binding, calcium ion binding, ephrin receptor binding, phosphatidylinositol 3-kinase regulatory subunit binding, phosphotyrosine residue binding, receptor tyrosine kinase binding, SH3 domain binding, ubiquitin protein ligase activity, ubiquit…	Signaling
Q13191	7	CBLB	[cytosol, membrane raft, nucleoplasm, plasma membrane, calcium ion binding, phosphotyrosine residue binding, receptor tyrosine kinase binding, SH3 domain binding, ubiquitin protein ligase activity, zinc ion binding, CD4-positive, alpha-beta T cell proliferation, immune response, intracellular signal transduction, negative regulation of CD4-positive, alpha-beta T cell proliferation, negative regul…	Immune System Process
Q9ULV8	2	CBLC	[membrane raft, plasma membrane, calcium ion binding, epidermal growth factor receptor binding, phosphotyrosine residue binding, receptor tyrosine kinase binding, SH3 domain binding, ubiquitin protein ligase activity, zinc ion binding, cell surface receptor signaling pathway, negative regulation of epidermal growth factor receptor signaling pathway, negative regulation of epidermal growth factor-…	Signaling
Q75N03	1	CBLL1	[cytoplasm, cytosol, nuclear speck, nucleus, MIS complex, ubiquitin ligase complex, identical protein binding, metal ion binding, ubiquitin protein ligase activity, ubiquitin-protein transferase activity, cell-cell adhesion, mRNA methylation, negative regulation of cell adhesion, positive regulation of cell migration, positive regulation of endocytosis, protein ubiquitination, regulation of cell …	Locomotion
P16152	1	CBR1	[cytosol, extracellular exosome, extracellular vesicle, 15-hydroxyprostaglandin dehydrogenase (NADP+) activity, 15-hydroxyprostaglandin-D dehydrogenase (NADP+) activity, alcohol dehydrogenase (NADP+) activity, carbonyl reductase (NADPH) activity, oxidoreductase activity, oxidoreductase activity, acting on NAD(P)H, quinone or similar compound as acceptor, oxidoreductase activity, acting on the CH-…	Metabolic Process
O75828	1	CBR3	[cytosol, extracellular space, nucleoplasm, carbonyl reductase (NADPH) activity, NADPH binding, NADPH dehydrogenase (quinone) activity, oxidoreductase activity, cognition, xenobiotic metabolic process]	Metabolic Process
P35520	2	CBS	[cytoplasm, cytosol, nucleus, carbon monoxide binding, cystathionine beta-synthase activity, enzyme binding, heme binding, identical protein binding, ion binding, metal ion binding, modified amino acid binding, nitric oxide binding, nitrite reductase (NO-forming) activity, oxygen binding, protein homodimerization activity, pyridoxal phosphate binding, S-adenosyl-L-methionine binding, ubiquitin pr…	Metabolic Process
P83916	2	CBX1	[chromatin, chromocenter, chromosome, centromeric region, chromosome, telomeric region, female pronucleus, heterochromatin, male pronucleus, nucleoplasm, nucleus, pericentric heterochromatin, site of DNA damage, spindle, chromatin binding, DNA binding, enzyme binding, histone methyltransferase binding, identical protein binding, methylated histone binding, binding, bridging, cellular response to …	Cellular Component Organization of Biogenesis
Q14781	1	CBX2	[euchromatin, heterochromatin, nucleoplasm, nucleus, PcG protein complex, PRC1 complex, chromatin binding, DNA binding, methylated histone binding, cell differentiation, chromatin organization, development of primary sexual characteristics, negative regulation of transcription from RNA polymerase II promoter]	Cellular Component Organization of Biogenesis
O00257	1	CBX4	[nuclear body, nuclear speck, nucleoplasm, nucleus, PcG protein complex, PRC1 complex, chromatin binding, enzyme binding, methylated histone binding, phosphoprotein binding, single-stranded RNA binding, SUMO binding, SUMO ligase activity, SUMO transferase activity, transcription regulatory region sequence-specific DNA binding, transcription corepressor activity, chromatin organization, negative r…	Cellular Component Organization of Biogenesis
P45973	4	CBX5	[chromocenter, chromosome, telomeric region, heterochromatin, histone deacetylase complex, histone methyltransferase complex, kinetochore, nuclear envelope, nucleolus, nucleoplasm, nucleus, pericentric heterochromatin, macromolecular complex, ribonucleoprotein complex, site of DNA damage, transcriptional repressor complex, chromatin binding, GO:0140297, histone deacetylase binding, identical prot…	Cellular Component Organization of Biogenesis
Q9HC52	1	CBX8	[chromatin, heterochromatin, nucleoplasm, nucleus, PcG protein complex, PRC1 complex, chromatin binding, methylated histone binding, single-stranded RNA binding, ubiquitin-protein transferase activator activity, chromatin organization, histone ubiquitination, negative regulation of transcription from RNA polymerase II promoter]	Cellular Component Organization of Biogenesis
Q8NA61	1	CBY2	[cytoplasmic vesicle, identical protein binding]
Q8IX12	1	CCAR1	[nuclear envelope lumen, nucleoplasm, nucleus, perinuclear region of cytoplasm, ligand-dependent nuclear receptor transcription coactivator activity, RNA binding, RNA polymerase II core promoter proximal region sequence-specific DNA binding, transcription coactivator activity, transcription corepressor activity, apoptotic process, cell cycle, positive regulation of apoptotic process, positive reg…	Locomotion
Q8N163	2	CCAR2	[chromatin, cytoplasm, DBIRD complex, mitochondrial matrix, nucleoplasm, nucleus, spindle, enzyme binding, enzyme inhibitor activity, ligand-dependent nuclear receptor transcription coactivator activity, RNA binding, RNA polymerase II core binding, cell cycle, cellular response to DNA damage stimulus, mitochondrial fragmentation involved in apoptotic process, mRNA processing, negative regulation …	Rhythmic Process
Q6UXH8	1	CCBE1	[collagen trimer, extracellular matrix, extracellular space, calcium ion binding, collagen binding, protease binding, lung development, lymphangiogenesis, lymphatic endothelial cell migration, positive regulation of angiogenesis, positive regulation of endothelial cell migration, positive regulation of lymphangiogenesis, positive regulation of protein processing, positive regulation of vascular e…	Developmental Process
Q8WV48	1	CCDC107	[membrane]
Q8IYX3	1	CCDC116	[centrosome, cytoplasm]
Q96CT7	1	CCDC124	[cytosol, microtubule organizing center, midbody, nucleus, plasma membrane, RNA binding, transcription coactivator activity, cell cycle, cell division, transcription from RNA polymerase II promoter]	Single-Organism Process
Q6PK04	1	CCDC137	[chromosome, fibrillar center, nucleolus, nucleus, RNA binding]
Q5M9N0	1	CCDC158
Q8N715	1	CCDC185
O60826	1	CCDC22	[centrosome, cytosol, endosome, nucleoplasm, cullin family protein binding, cellular copper ion homeostasis, cytoplasmic sequestering of NF-kappaB, endocytic recycling, Golgi to plasma membrane transport, negative regulation of I-kappaB kinase/NF-kappaB signaling, positive regulation of I-kappaB kinase/NF-kappaB signaling, positive regulation of protein ubiquitination involved in ubiquitin-depend…	Signaling
Q8N5R6	1	CCDC33	[peroxisome]
Q96A33	3	CCDC47	[chaperone complex, endoplasmic reticulum, endoplasmic reticulum membrane, membrane, rough endoplasmic reticulum membrane, calcium ion binding, protein binding involved in protein folding, ribosome binding, RNA binding, endoplasmic reticulum calcium ion homeostasis, ER overload response, ERAD pathway, osteoblast differentiation, post-embryonic development, protein insertion into ER membrane, ubiq…	Signaling
Q8IVM0	1	CCDC50	[cytoplasm, cytosol, ubiquitin protein ligase binding, sensory perception of sound]
Q9P031	1	CCDC59	[nucleoplasm, RNA binding]
Q16204	2	CCDC6	[cytoskeleton, cytosol, identical protein binding, SH3 domain binding, structural constituent of cytoskeleton]
Q9H0W5	2	CCDC8	[3M complex, centrosome, cytoplasm, cytosol, nucleoplasm, plasma membrane, microtubule cytoskeleton organization, regulation of mitotic nuclear division]	Cellular Component Organization of Biogenesis
Q9H6F5	1	CCDC86	[chromosome, nucleolus, nucleoplasm, nucleus, RNA binding]
Q3V6T2	1	CCDC88A	[centriole, centrosome, ciliary basal body, cytoplasm, cytoplasmic vesicle, cytosol, endoplasmic reticulum, Golgi apparatus, lamellipodium, membrane, plasma membrane, actin binding, dynein light intermediate chain binding, epidermal growth factor receptor binding, G-protein alpha-subunit binding, GDP-dissociation inhibitor activity, guanyl-nucleotide exchange factor activity, insulin receptor bin…	Cellular Component Organization of Biogenesis
Q9Y3X0	1	CCDC9	[exon-exon junction complex, RNA binding]
Q567U6	2	CCDC93	[early endosome, intracellular membrane-bounded organelle, endocytic recycling, Golgi to plasma membrane transport, protein transport]
Q8TC90	1	CCER1
P06307	2	CCK	[axon, extracellular region, extracellular space, hormone activity, neuropeptide hormone activity, peptide hormone receptor binding, axonogenesis, digestion, eating behavior, neuron migration, signal transduction]	Locomotion
P32238	1	CCKAR	[cytosol, membrane, nucleoplasm, plasma membrane, cholecystokinin receptor activity, G-protein coupled receptor activity, peptide hormone binding, axonogenesis, cholecystokinin signaling pathway, forebrain development, G-protein coupled receptor signaling pathway, neuron migration, phospholipase C-activating G-protein coupled receptor signaling pathway, regulation of hormone secretion]	Signaling
P32239	2	CCKBR	[plasma membrane, 1-phosphatidylinositol-3-kinase regulator activity, cholecystokinin receptor activity, G-protein coupled receptor activity, gastrin receptor activity, peptide hormone binding, type B gastrin/cholecystokinin receptor binding, cell surface receptor signaling pathway, cholecystokinin signaling pathway, digestive tract development, G-protein coupled receptor signaling pathway, gastr…	Signaling
P22362	1	CCL1	[extracellular region, extracellular space, CCR chemokine receptor binding, chemokine activity, binding, bridging, antimicrobial humoral immune response mediated by antimicrobial peptide, cellular calcium ion homeostasis, cellular response to interleukin-1, cellular response to tumor necrosis factor, cellular response to interferon-gamma, chemokine-mediated signaling pathway, chemotaxis, eosinoph…	Immune System Process
Q16627	1	CCL14	[extracellular space, CCR chemokine receptor binding, chemokine activity, cellular calcium ion homeostasis, cellular response to interleukin-1, cellular response to tumor necrosis factor, cellular response to interferon-gamma, chemokine-mediated signaling pathway, G-protein coupled receptor signaling pathway, inflammatory response, lymphocyte chemotaxis, monocyte chemotaxis, neutrophil chemotaxis…	Immune System Process
Q16663	1	CCL15	[extracellular space, CCR chemokine receptor binding, chemoattractant activity, chemokine activity, heparin binding, receptor binding, cell-cell signaling, cellular calcium ion homeostasis, cellular response to interleukin-1, cellular response to tumor necrosis factor, cellular response to interferon-gamma, chemokine-mediated signaling pathway, chemotaxis, G-protein coupled receptor signaling pat…	Immune System Process
P78556	1	CCL20	[extracellular region, extracellular space, CCR chemokine receptor binding, CCR6 chemokine receptor binding, chemokine activity, antimicrobial humoral immune response mediated by antimicrobial peptide, calcium-mediated signaling using intracellular calcium source, cell chemotaxis, cell-cell signaling, cellular response to interleukin-1, cellular response to tumor necrosis factor, cellular respons…	Immune System Process
O00626	2	CCL22	[extracellular region, extracellular space, CCR chemokine receptor binding, chemokine activity, antimicrobial humoral immune response mediated by antimicrobial peptide, cell-cell signaling, cellular response to interleukin-1, cellular response to tumor necrosis factor, cellular response to interferon-gamma, chemokine-mediated signaling pathway, chemotaxis, G-protein coupled receptor signaling pat…	Immune System Process
P55773	2	CCL23	[extracellular region, extracellular space, CCR chemokine receptor binding, CCR1 chemokine receptor binding, chemokine activity, heparin binding, cell-cell signaling, cellular calcium ion homeostasis, cellular response to interleukin-1, cellular response to tumor necrosis factor, cellular response to interferon-gamma, chemokine-mediated signaling pathway, chemotaxis, G-protein coupled receptor si…	Immune System Process
O00175	1	CCL24	[extracellular space, CCR chemokine receptor binding, CCR3 chemokine receptor binding, chemokine activity, receptor agonist activity, cell-cell signaling, cellular response to interleukin-1, cellular response to tumor necrosis factor, cellular response to interferon-gamma, chemokine-mediated signaling pathway, chemotaxis, cytoskeleton organization, eosinophil chemotaxis, G-protein coupled recepto…	Immune System Process
Q9NRJ3	2	CCL28	[extracellular exosome, extracellular region, extracellular space, chemokine activity, antimicrobial humoral immune response mediated by antimicrobial peptide, cell chemotaxis, chemotaxis, cytolysis in other organism, immune response, killing of cells of other organism, negative regulation of leukocyte tethering or rolling, positive regulation of cell-matrix adhesion, positive regulation of cytos…	Locomotion
P10147	1	CCL3	[cytoplasm, cytosol, extracellular region, extracellular space, calcium-dependent protein kinase C activity, CCR chemokine receptor binding, CCR1 chemokine receptor binding, CCR5 chemokine receptor binding, chemoattractant activity, chemokine activity, identical protein binding, kinase activity, phospholipase activator activity, protein kinase activity, astrocyte cell migration, calcium ion trans…	Immune System Process
P16619	1	CCL3L1	[extracellular region, extracellular space, CCR chemokine receptor binding, chemokine activity, cellular response to interleukin-1, cellular response to tumor necrosis factor, cellular response to interferon-gamma, chemokine-mediated signaling pathway, G-protein coupled receptor signaling pathway, inflammatory response, lymphocyte chemotaxis, monocyte chemotaxis, negative regulation of cell proli…	Immune System Process
P13236	1	CCL4	[extracellular region, extracellular space, CCR chemokine receptor binding, CCR1 chemokine receptor binding, CCR5 chemokine receptor binding, chemokine activity, cytokine activity, identical protein binding, cell adhesion, cell-cell signaling, cellular response to interleukin-1, cellular response to tumor necrosis factor, cellular response to interferon-gamma, chemokine-mediated signaling pathway…	Immune System Process
P13501	1	CCL5	[extracellular region, extracellular space, CCR chemokine receptor binding, CCR1 chemokine receptor binding, CCR4 chemokine receptor binding, CCR5 chemokine receptor binding, chemoattractant activity, chemokine activity, chemokine receptor antagonist activity, chemokine receptor binding, identical protein binding, phosphatidylinositol phospholipase C activity, phospholipase activator activity, pr…	Locomotion
P29279	3	CCN2	[cell cortex, cis-Golgi network, cytosol, extracellular matrix, extracellular region, extracellular space, perinuclear region of cytoplasm, plasma membrane, fibronectin binding, growth factor activity, heparin binding, insulin-like growth factor binding, integrin binding, protein C-terminus binding, aging, angiogenesis, calcium ion transmembrane import into cytosol, cartilage condensation, cell a…	Cell Aggregation
P48745	2	CCN3	[axon, GO:0062023, cytoplasm, dendrite, extracellular matrix, extracellular region, gap junction, intracellular membrane-bounded organelle, neuronal cell body, growth factor activity, heparin binding, integrin binding, Notch binding, angiogenesis, bone regeneration, cell adhesion, cell adhesion mediated by integrin, cell chemotaxis, chondrocyte differentiation, endothelial cell chemotaxis, endoth…	Locomotion
O76076	3	CCN5	[extracellular matrix, extracellular space, nucleus, heparin binding, integrin binding, cell adhesion, cell-cell signaling, negative regulation of cell death, signal transduction]	Signaling
P78396	1	CCNA1	[cyclin A1-CDK2 complex, cyclin A2-CDK2 complex, cyclin-dependent protein kinase holoenzyme complex, cytoplasm, cytosol, microtubule cytoskeleton, nucleoplasm, nucleus, cyclin-dependent protein serine/threonine kinase regulator activity, cell division, male meiosis I, mitotic cell cycle phase transition, regulation of cyclin-dependent protein serine/threonine kinase activity, spermatogenesis]	Single-Organism Process
P20248	5	CCNA2	[cyclin A2-CDK2 complex, cyclin-dependent protein kinase holoenzyme complex, cytoplasm, cytosol, female pronucleus, male pronucleus, nucleoplasm, nucleus, cyclin-dependent protein serine/threonine kinase regulator activity, protein domain specific binding, protein kinase binding, animal organ regeneration, cell cycle G1/S phase transition, cell division, cellular response to cocaine, cellular res…	Single-Organism Process
P14635	6	CCNB1	[centrosome, cyclin B1-CDK1 complex, cyclin-dependent protein kinase holoenzyme complex, cytoplasm, cytosol, membrane, mitochondrial matrix, nucleoplasm, nucleus, condensed chromosome outer kinetochore, spindle pole, cyclin-dependent protein serine/threonine kinase activator activity, cyclin-dependent protein serine/threonine kinase regulator activity, binding, bridging, patched binding, protein …	Single-Organism Process
Q9NPC3	1	CCNB1IP1	[synaptonemal complex, identical protein binding, metal ion binding, ubiquitin protein ligase activity, blastocyst formation, chiasma assembly, reciprocal meiotic recombination, spermatid development]	Cellular Component Organization of Biogenesis
O95067	3	CCNB2	[centrosome, cyclin-dependent protein kinase holoenzyme complex, cytoplasm, cytosol, membrane, microtubule cytoskeleton, nucleus, cadherin binding, cyclin-dependent protein serine/threonine kinase regulator activity, cell division, G2/MI transition of meiotic cell cycle, in utero embryonic development, mitotic cell cycle phase transition, regulation of cyclin-dependent protein serine/threonine ki…	Growth
P24863	2	CCNC	[cyclin-dependent protein kinase holoenzyme complex, mediator complex, nucleoplasm, nucleus, cyclin-dependent protein serine/threonine kinase regulator activity, identical protein binding, G0 to G1 transition, negative regulation of Notch signaling pathway, positive regulation of transcription from RNA polymerase II promoter, regulation of transcription from RNA polymerase II promoter]	Signaling
P24385	2	CCND1	[bicellular tight junction, cyclin D1-CDK4 complex, cyclin-dependent protein kinase holoenzyme complex, cytoplasm, cytosol, nuclear membrane, nucleoplasm, nucleus, transcriptional repressor complex, cyclin-dependent protein serine/threonine kinase regulator activity, enzyme binding, histone deacetylase binding, proline-rich region binding, protein kinase activity, protein kinase binding, macromol…	Developmental Process
P30279	3	CCND2	[chromatin, cyclin D2-CDK4 complex, cyclin-dependent protein kinase holoenzyme complex, cytoplasm, cytosol, nuclear membrane, nucleolus, nucleoplasm, nucleus, cyclin-dependent protein serine/threonine kinase regulator activity, protein kinase binding, adult locomotory behavior, cell division, cellular response to X-ray, G1/S transition of mitotic cell cycle, long-term memory, mitotic cell cycle p…	Single-Organism Process
P30281	1	CCND3	[cyclin D3-CDK4 complex, cyclin-dependent protein kinase holoenzyme complex, cytoplasm, cytosol, nucleoplasm, nucleus, cyclin-dependent protein serine/threonine kinase activity, cyclin-dependent protein serine/threonine kinase regulator activity, protein kinase binding, cell division, G1/S transition of mitotic cell cycle, mitotic cell cycle phase transition, negative regulation of transcription …	Signaling
P24864	4	CCNE1	[centrosome, cyclin E1-CDK2 complex, cyclin-dependent protein kinase holoenzyme complex, cytoplasm, cytosol, nucleoplasm, nucleus, cyclin-dependent protein serine/threonine kinase regulator activity, kinase activity, protein kinase binding, cell division, DNA replication initiation, G1/S transition of mitotic cell cycle, synapsis, mitotic cell cycle phase transition, negative regulation of transc…	Signaling
O96020	4	CCNE2	[centrosome, cyclin E1-CDK2 complex, cyclin E2-CDK2 complex, cyclin-dependent protein kinase holoenzyme complex, cytoplasm, cytosol, nucleoplasm, nucleus, cyclin-dependent protein serine/threonine kinase regulator activity, protein kinase binding, cell division, DNA replication initiation, G1/S transition of mitotic cell cycle, synapsis, mitotic cell cycle phase transition, regulation of cyclin-d…	Single-Organism Process
P41002	1	CCNF	[cell junction, centriole, centrosome, cyclin-dependent protein kinase holoenzyme complex, cytoplasm, cytosol, nucleus, perinuclear region of cytoplasm, SCF ubiquitin ligase complex, anaphase-promoting complex binding, cyclin-dependent protein serine/threonine kinase regulator activity, cell division, mitotic cell cycle phase transition, negative regulation of centrosome duplication, placenta dev…	Single-Organism Process
Q16589	1	CCNG2	[cyclin-dependent protein kinase holoenzyme complex, cytoplasm, nucleus, cyclin-dependent protein serine/threonine kinase regulator activity, cell division, mitotic cell cycle phase transition, regulation of cyclin-dependent protein serine/threonine kinase activity]	Single-Organism Process
P51946	1	CCNH	[CAK-ERCC2 complex, cyclin-dependent protein kinase activating kinase holoenzyme complex, nucleoplasm, nucleus, core TFIIH complex, holo TFIIH complex, TFIIK complex, cyclin-dependent protein serine/threonine kinase regulator activity, cell cycle, phosphorylation of RNA polymerase II C-terminal domain, protein stabilization, regulation of cyclin-dependent protein serine/threonine kinase activity,…	Metabolic Process
Q14094	1	CCNI	[cyclin-dependent protein kinase holoenzyme complex, cytoplasm, nuclear membrane, nucleus, cyclin-dependent protein serine/threonine kinase regulator activity, mitotic cell cycle phase transition, regulation of cyclin-dependent protein serine/threonine kinase activity, spermatogenesis]	Single-Organism Process
O75909	2	CCNK	[cyclin K-CDK12 complex, cyclin K-CDK13 complex, cyclin/CDK positive transcription elongation factor complex, nucleoplasm, nucleus, cyclin-dependent protein serine/threonine kinase activator activity, cyclin-dependent protein serine/threonine kinase activity, cyclin-dependent protein serine/threonine kinase regulator activity, protein kinase binding, RNA polymerase II carboxy-terminal domain kina…	Metabolic Process
Q9UK58	1	CCNL1	[cyclin-dependent protein kinase holoenzyme complex, nuclear speck, nucleus, cyclin-dependent protein serine/threonine kinase regulator activity, regulation of apoptotic process, regulation of cell cycle, regulation of centrosome cycle, regulation of cyclin-dependent protein serine/threonine kinase activity, regulation of RNA splicing, regulation of transcription from RNA polymerase II promoter, …	Cellular Component Organization of Biogenesis
Q8N1B3	1	CCNQ	[cyclin-dependent protein kinase holoenzyme complex, nucleus, cyclin-dependent protein serine/threonine kinase regulator activity, regulation of cell cycle G2/M phase transition, regulation of transcription from RNA polymerase II promoter]	Metabolic Process
O60563	2	CCNT1	[cyclin/CDK positive transcription elongation factor complex, cytosol, nucleoplasm, nucleus, P-TEFb complex, 7SK snRNA binding, chromatin binding, cyclin-dependent protein serine/threonine kinase activator activity, cyclin-dependent protein serine/threonine kinase regulator activity, DNA binding, GO:0140297, GO:0140693, protein kinase binding, RNA polymerase binding, transcription regulatory regi…	Metabolic Process
O43303	2	CCP110	[centriole, centrosome, cilium, cytosol, macromolecular complex, centriole replication, centrosome duplication, ciliary basal body organization, negative regulation of centriole elongation, negative regulation of cilium assembly, positive regulation of cilium assembly, regulation of cytokinesis]	Cellular Component Organization of Biogenesis
Q9ULG6	2	CCPG1	[membrane, cell cycle, positive regulation of cell cycle, positive regulation of cell proliferation, positive regulation of transcription from RNA polymerase II promoter, regulation of Rho guanyl-nucleotide exchange factor activity]	Single-Organism Process
P51677	1	CCR3	[cytoplasm, external side of plasma membrane, plasma membrane, C-C chemokine binding, C-C chemokine receptor activity, chemokine receptor activity, adenylate cyclase-modulating G-protein coupled receptor signaling pathway, calcium-mediated signaling, cell adhesion, cell chemotaxis, cellular defense response, chemotaxis, immune response, inflammatory response, positive regulation of angiogenesis, …	Locomotion
P51681	1	CCR5	[cell surface, cytoplasm, endosome, external side of plasma membrane, plasma membrane, actin binding, C-C chemokine binding, C-C chemokine receptor activity, chemokine (C-C motif) ligand 5 binding, chemokine receptor activity, coreceptor activity, identical protein binding, phosphatidylinositol phospholipase C activity, virus receptor activity, calcium ion transport, calcium-mediated signaling, c…	Locomotion
P51685	2	CCR8	[external side of plasma membrane, plasma membrane, C-C chemokine binding, C-C chemokine receptor activity, chemokine receptor activity, coreceptor activity, calcium-mediated signaling, cell adhesion, cell chemotaxis, chemotaxis, G-protein coupled receptor signaling pathway, immune response, positive regulation of cytosolic calcium ion concentration]	Locomotion
P78371	3	CCT2	[azurophil granule lumen, cell body, chaperonin-containing T-complex, cytosol, extracellular exosome, extracellular region, microtubule, zona pellucida receptor complex, ATP binding, ATPase activity, GO:0140662, protein binding involved in protein folding, ubiquitin protein ligase binding, unfolded protein binding, binding of sperm to zona pellucida, chaperone mediated protein folding independent…	Cellular Component Organization of Biogenesis
P49368	3	CCT3	[cell body, chaperonin-containing T-complex, cytoskeleton, cytosol, extracellular exosome, microtubule, zona pellucida receptor complex, ATP binding, ATPase activity, GO:0140662, protein binding involved in protein folding, RNA binding, unfolded protein binding, binding of sperm to zona pellucida, chaperone-mediated protein folding, pore complex assembly, positive regulation of establishment of p…	Cellular Component Organization of Biogenesis
P50991	2	CCT4	[cell body, cell projection, centrosome, chaperonin-containing T-complex, cytosol, extracellular exosome, melanosome, microtubule, nucleoplasm, zona pellucida receptor complex, ATP binding, ATPase activity, GO:0140662, protein binding involved in protein folding, RNA binding, unfolded protein binding, binding of sperm to zona pellucida, chaperone-mediated protein folding, positive regulation of e…	Metabolic Process
P48643	3	CCT5	[cell body, centrosome, chaperonin-containing T-complex, cytosol, extracellular exosome, microtubule, ATP binding, ATPase activity, GO:0140662, beta-tubulin binding, G-protein beta-subunit binding, mRNA 3'-UTR binding, mRNA 5'-UTR binding, protein binding involved in protein folding, unfolded protein binding, binding of sperm to zona pellucida, chaperone-mediated protein folding, positive regulat…	Metabolic Process
P40227	1	CCT6A	[chaperonin-containing T-complex, cytoplasm, cytosol, extracellular exosome, microtubule, ATP binding, ATPase activity, GO:0140662, protein binding involved in protein folding, RNA binding, unfolded protein binding, WD40-repeat domain binding, chaperone-mediated protein folding, positive regulation of establishment of protein localization to telomere, positive regulation of protein localization t…	Metabolic Process
Q99832	1	CCT7	[cell body, chaperonin-containing T-complex, cytoplasm, cytosol, extracellular exosome, microtubule, ATP binding, ATPase activity, GO:0140662, protein binding involved in protein folding, unfolded protein binding, binding of sperm to zona pellucida, chaperone-mediated protein folding, positive regulation of establishment of protein localization to telomere, positive regulation of protein localiza…	Metabolic Process
P50990	1	CCT8	[azurophil granule lumen, cell body, centrosome, chaperonin-containing T-complex, cilium, cytoplasm, cytosol, extracellular exosome, extracellular region, ficolin-1-rich granule lumen, intermediate filament cytoskeleton, microtubule, nucleoplasm, secretory granule lumen, zona pellucida receptor complex, ATP binding, ATPase activity, GO:0140662, cadherin binding, protein binding involved in protei…	Cellular Component Organization of Biogenesis
P08571	1	CD14	[endosome membrane, external side of plasma membrane, extracellular exosome, extracellular region, extracellular space, Golgi apparatus, lipopolysaccharide receptor complex, membrane raft, plasma membrane, secretory granule membrane, lipopeptide binding, lipopolysaccharide binding, lipoteichoic acid binding, opsonin receptor activity, peptidoglycan receptor activity, apoptotic process, cell surfa…	Signaling
Q8N6Q3	1	CD177	[extracellular exosome, lamellipodium, plasma membrane, plasma membrane raft, secretory granule membrane, specific granule membrane, tertiary granule membrane, calcium-dependent protein binding, integrin binding, protease binding, cell adhesion, cell-cell adhesion via plasma-membrane adhesion molecules, cell-cell junction maintenance, innate immune response, leukocyte cell-cell adhesion, neutroph…	Immune System Process
P15391	1	CD19	[external side of plasma membrane, extracellular exosome, membrane raft, plasma membrane, macromolecular complex, antigen receptor-mediated signaling pathway, B cell proliferation involved in immune response, B cell receptor signaling pathway, B-1 B cell differentiation, immunoglobulin mediated immune response, positive regulation of phosphatidylinositol 3-kinase activity, positive regulation of …	Immune System Process
P06729	1	CD2	[cell surface, cell-cell junction, cytoplasmic side of plasma membrane, external side of plasma membrane, extracellular region, Golgi apparatus, membrane raft, nucleoplasm, plasma membrane, macromolecular complex, identical protein binding, protein self-association, receptor tyrosine kinase binding, signaling receptor activity, receptor binding, apoptotic process, cell surface receptor signaling …	Immune System Process
P41217	1	CD200	[axon, cell body, cell surface, membrane, neuron projection, neuronal cell body, plasma membrane, protein binding involved in cell-cell adhesion, glycosylated region protein binding, protein binding involved in heterotypic cell-cell adhesion, cell-cell adhesion, heterotypic cell-cell adhesion, negative regulation of cell proliferation, negative regulation of interleukin-6 production, negative reg…	Immune System Process
Q8TD46	1	CD200R1	[cell surface, external side of plasma membrane, extracellular region, plasma membrane, receptor complex, glycosylated region protein binding, immunoglobulin receptor activity, signaling receptor activity, heterotypic cell-cell adhesion, intracellular signal transduction, negative regulation of interleukin-6 production, negative regulation of macrophage migration, GO:0150079, negative regulation …	Immune System Process
Q9UJ71	2	CD207	[clathrin-coated endocytic vesicle membrane, early endosome membrane, endocytic vesicle, external side of plasma membrane, plasma membrane, carbohydrate binding, mannose binding, defense response to virus]	Immune System Process
Q9NNX6	1	CD209	[cell surface, cytoplasm, external side of plasma membrane, extracellular region, host cell, membrane, plasma membrane, carbohydrate binding, mannose binding, metal ion binding, peptide antigen binding, virion binding, virus receptor activity, adaptive immune response, antigen processing and presentation, B cell adhesion, cell-cell recognition, endocytosis, heterophilic cell-cell adhesion via pla…	Immune System Process
P20963	1	CD247	[alpha-beta T cell receptor complex, cytoplasm, Fc-gamma receptor III complex, gamma-delta T cell receptor complex, Golgi apparatus, plasma membrane, T cell receptor complex, identical protein binding, protein heterodimerization activity, protein homodimerization activity, protein tyrosine kinase binding, transmembrane signaling receptor activity, adaptive immune response, alpha-beta T cell activ…	Immune System Process
Q9HCU0	1	CD248	[cytoplasm, external side of plasma membrane, extracellular exosome, extracellular matrix, calcium ion binding, carbohydrate binding, extracellular matrix binding, extracellular matrix protein binding, anatomical structure regression, cell migration, endothelial cell apoptotic process, fibroblast migration, fibroblast proliferation, lymph node development, positive regulation of endothelial cell …	Locomotion
P26842	1	CD27	[external side of plasma membrane, extracellular region, plasma membrane, cysteine-type endopeptidase inhibitor activity involved in apoptotic process, transmembrane signaling receptor activity, cell surface receptor signaling pathway, extrinsic apoptotic signaling pathway, immunoglobulin mediated immune response, negative regulation of apoptotic process, negative regulation of T cell apoptotic p…	Immune System Process
Q9Y5K6	4	CD2AP	[actin cytoskeleton, axon, cell leading edge, cell-cell junction, centriolar satellite, cytoplasm, dendrite, endocytic vesicle, extracellular exosome, fibrillar center, filamentous actin, neuromuscular junction, perinuclear region of cytoplasm, plasma membrane, ruffle, vesicle, beta-catenin binding, cadherin binding, identical protein binding, protein C-terminus binding, macromolecular complex bi…	Locomotion
Q9UGN4	1	CD300A	[extracellular exosome, ficolin-1-rich granule membrane, membrane, plasma membrane, tertiary granule membrane, phosphatidylethanolamine binding, phosphatidylserine binding, signaling receptor activity, transmembrane signaling receptor activity, cell adhesion, immune system process, negative regulation of activation of Janus kinase activity, negative regulation of B cell proliferation, negative re…	Immune System Process
Q8IX05	1	CD302	[cell cortex, external side of plasma membrane, filopodium, membrane, microvillus, carbohydrate binding, signaling receptor activity, phagocytosis]	Single-Organism Process
P20138	1	CD33	[cell surface, external side of plasma membrane, Golgi apparatus, nucleoplasm, peroxisome, plasma membrane, specific granule membrane, tertiary granule membrane, carbohydrate binding, protein phosphatase binding, sialic acid binding, signaling receptor activity, cell adhesion, cell-cell adhesion, cell-cell signaling, immune response-inhibiting signal transduction, negative regulation of calcium i…	Signaling
P16070	2	CD44	[apical plasma membrane, basolateral plasma membrane, cell projection, cell surface, cytosol, extracellular exosome, focal adhesion, Golgi apparatus, lamellipodium membrane, macrophage migration inhibitory factor receptor complex, microvillus, plasma membrane, secretory granule membrane, collagen binding, hyaluronic acid binding, transmembrane signaling receptor activity, cartilage development, c…	Locomotion
P15529	1	CD46	[cell surface, extracellular exosome, focal adhesion, inner acrosomal membrane, plasma membrane, cadherin binding, signaling receptor activity, virus receptor activity, adaptive immune response, complement activation, classical pathway, innate immune response, negative regulation of complement activation, classical pathway, negative regulation of gene expression, positive regulation of gene expre…	Immune System Process
Q08722	1	CD47	[cell surface, extracellular exosome, plasma membrane, specific granule membrane, tertiary granule membrane, protein binding involved in cell-cell adhesion, protein binding involved in heterotypic cell-cell adhesion, thrombospondin receptor activity, ATP export, cell migration, cellular response to interleukin-1, cellular response to interleukin-12, cellular response to interferon-gamma, integrin…	Immune System Process
P09326	1	CD48	[external side of plasma membrane, extracellular exosome, membrane, membrane raft, plasma membrane, antigen binding, signaling receptor activity, defense response, regulation of adaptive immune response, T cell activation]	Immune System Process
P06127	1	CD5	[external side of plasma membrane, plasma membrane, scavenger receptor activity, signaling receptor activity, apoptotic signaling pathway, cell recognition, T cell costimulation]	Immune System Process
P19397	1	CD53	[cell surface, cell-cell junction, extracellular exosome, immunological synapse, plasma membrane, specific granule membrane, tertiary granule membrane, identical protein binding, positive regulation of myoblast fusion, signal transduction]	Signaling
P08174	1	CD55	[cell surface, endoplasmic reticulum-Golgi intermediate compartment membrane, extracellular exosome, extracellular region, ficolin-1-rich granule membrane, Golgi membrane, membrane raft, plasma membrane, secretory granule membrane, transport vesicle, lipid binding, virus receptor activity, complement activation, classical pathway, innate immune response, negative regulation of complement activati…	Immune System Process
P19256	1	CD58	[cell surface, extracellular exosome, ficolin-1-rich granule membrane, membrane, plasma membrane, secretory granule membrane, receptor binding, cell-cell adhesion, cellular response to tumor necrosis factor, cellular response to interferon-gamma, heterotypic cell-cell adhesion, positive regulation of interleukin-8 production]	Immune System Process
P13987	1	CD59	[cell surface, endoplasmic reticulum membrane, endoplasmic reticulum-Golgi intermediate compartment membrane, ER to Golgi transport vesicle membrane, external side of plasma membrane, extracellular exosome, extracellular space, focal adhesion, Golgi membrane, membrane, plasma membrane, specific granule membrane, tertiary granule membrane, transport vesicle, vesicle, complement binding, blood coag…	Immune System Process
P08962	1	CD63	[azurophil granule membrane, cell surface, endosome lumen, endosome membrane, extracellular exosome, extracellular space, intracellular membrane-bounded organelle, late endosome membrane, lysosomal membrane, melanosome, multivesicular body membrane, multivesicular body, internal vesicle, nucleoplasm, plasma membrane, platelet dense granule membrane, cell migration, cell-matrix adhesion, endosome …	Locomotion
Q07108	1	CD69	[external side of plasma membrane, plasma membrane, macromolecular complex, carbohydrate binding, identical protein binding, transmembrane signaling receptor activity, cellular response to xenobiotic stimulus]
P09564	1	CD7	[membrane, plasma membrane, signaling receptor activity, adaptive immune response, immune response, T cell activation, transmembrane receptor protein tyrosine kinase signaling pathway]	Immune System Process
P32970	1	CD70	[extracellular exosome, plasma membrane, cytokine activity, protease binding, receptor binding, tumor necrosis factor receptor binding, B cell mediated immunity, B cell proliferation, cell-cell signaling, extrinsic apoptotic signaling pathway, positive regulation of T cell proliferation, signal transduction, T cell mediated immunity, tumor necrosis factor-mediated signaling pathway]	Immune System Process
P21854	1	CD72	[plasma membrane, carbohydrate binding, receptor binding, transmembrane signaling receptor activity, cell adhesion]
P04233	4	CD74	[cell surface, clathrin-coated endocytic vesicle membrane, cytoplasm, endocytic vesicle membrane, endoplasmic reticulum membrane, ER to Golgi transport vesicle membrane, external side of plasma membrane, extracellular exosome, Golgi membrane, late endosome, lysosomal lumen, lysosomal membrane, lysosome, macrophage migration inhibitory factor receptor complex, membrane, MHC class II protein comple…	Immune System Process
P11912	2	CD79A	[B cell receptor complex, external side of plasma membrane, membrane raft, multivesicular body, plasma membrane, identical protein binding, protein tyrosine kinase activator activity, transmembrane signaling receptor activity, adaptive immune response, B cell activation, B cell differentiation, B cell proliferation, B cell receptor signaling pathway]	Immune System Process
P33681	2	CD80	[cell surface, external side of plasma membrane, plasma membrane, protein complex involved in cell adhesion, coreceptor activity, virus receptor activity, cell surface receptor signaling pathway, cellular response to lipopolysaccharide, immune response, intracellular signal transduction, negative regulation of T cell proliferation, positive regulation of transcription, DNA-templated, positive reg…	Immune System Process
P60033	1	CD81	[basal plasma membrane, basolateral plasma membrane, extracellular exosome, focal adhesion, immunological synapse, membrane, plasma membrane, tetraspanin-enriched microdomain, vesicle, cholesterol binding, integrin binding, MHC class II protein binding, MHC class II protein complex binding, transferrin receptor binding, virus receptor activity, CD4-positive, alpha-beta T cell costimulation, cellu…	Immune System Process
Q01151	1	CD83	[external side of plasma membrane, plasma membrane, CD4-positive, alpha-beta T cell differentiation, defense response, humoral immune response, negative regulation of interleukin-4 production, positive regulation of CD4-positive, alpha-beta T cell differentiation, positive regulation of interleukin-10 production, positive regulation of interleukin-2 production, response to organic cyclic compound…	Immune System Process
P42081	1	CD86	[cell surface, centriolar satellite, external side of plasma membrane, extracellular exosome, plasma membrane, coreceptor activity, signaling receptor activity, virus receptor activity, activation of phospholipase C activity, activation of protein kinase C activity, adaptive immune response, B cell activation, CD40 signaling pathway, cell surface receptor signaling pathway, cellular response to l…	Immune System Process
P01732	1	CD8A	[external side of plasma membrane, extracellular region, plasma membrane, plasma membrane raft, receptor complex, T cell receptor complex, coreceptor activity, MHC class I protein binding, MHC class I protein complex binding, adaptive immune response, antigen processing and presentation, cell surface receptor signaling pathway, cytotoxic T cell differentiation, immune response, T cell activation,…	Immune System Process
Q9NPY3	1	CD93	[cell surface, ficolin-1-rich granule membrane, plasma membrane, secretory granule membrane, specific granule membrane, tertiary granule membrane, calcium ion binding, carbohydrate binding, complement component C1q binding, signaling receptor activity, cell-cell adhesion, macrophage activation, phagocytosis]	Immune System Process
Q9UNH5	2	CDC14A	[centrosome, cytoplasm, cytosol, kinociliary basal body, kinocilium, mitotic spindle, nuclear body, nucleolus, nucleoplasm, spindle pole, stereocilium tip, myosin phosphatase activity, protein serine/threonine phosphatase activity, protein tyrosine phosphatase activity, protein tyrosine/serine/threonine phosphatase activity, cell cycle, cell division, cilium assembly, microtubule cytoskeleton org…	Cellular Component Organization of Biogenesis
O60729	1	CDC14B	[centrosome, cytoplasm, mitotic spindle, nucleolus, nucleoplasm, nucleus, spindle pole, myosin phosphatase activity, protein serine/threonine phosphatase activity, protein tyrosine phosphatase activity, protein tyrosine/serine/threonine phosphatase activity, cilium assembly, DNA repair, microtubule cytoskeleton organization, mitotic G2 DNA damage checkpoint, positive regulation of cytokinesis, po…	Cellular Component Organization of Biogenesis
Q13042	3	CDC16	[anaphase-promoting complex, centrosome, cytoplasm, cytosol, mitotic spindle, nucleoplasm, anaphase-promoting complex-dependent catabolic process, cell division, metaphase/anaphase transition of mitotic cell cycle, positive regulation of mitotic metaphase/anaphase transition, protein K11-linked ubiquitination, protein ubiquitination, regulation of meiotic cell cycle, regulation of mitotic cell cy…	Cellular Component Organization of Biogenesis
Q12834	5	CDC20	[anaphase-promoting complex, centrosome, cytosol, mitotic checkpoint complex, nucleoplasm, perinuclear region of cytoplasm, spindle, spindle pole, anaphase-promoting complex binding, enzyme binding, histone deacetylase binding, protein C-terminus binding, ubiquitin ligase activator activity, anaphase-promoting complex-dependent catabolic process, cell differentiation, cell division, mitotic siste…	Cellular Component Organization of Biogenesis
Q9UJX2	3	CDC23	[anaphase-promoting complex, cytoplasm, cytosol, nucleoplasm, ubiquitin-protein transferase activity, anaphase-promoting complex-dependent catabolic process, cell division, metaphase/anaphase transition of mitotic cell cycle, mitotic cell cycle, mitotic metaphase plate congression, positive regulation of mitotic metaphase/anaphase transition, protein K11-linked ubiquitination, protein ubiquitinat…	Cellular Component Organization of Biogenesis
P30304	3	CDC25A	[cytoplasm, cytosol, nucleoplasm, nucleus, chaperone binding, phosphoprotein phosphatase activity, protein kinase binding, protein tyrosine phosphatase activity, cell division, cell proliferation, cellular response to UV, G1/S transition of mitotic cell cycle, G2/M transition of mitotic cell cycle, positive regulation of G2/M transition of mitotic cell cycle, positive regulation of G2/MI transiti…	Single-Organism Process
P30305	3	CDC25B	[centrosome, cytoplasm, cytosol, nucleoplasm, nucleus, spindle pole, phosphoprotein phosphatase activity, protein kinase binding, protein tyrosine phosphatase activity, cell division, female meiosis I, G2/M transition of mitotic cell cycle, mitotic cell cycle, oocyte maturation, positive regulation of cell proliferation, positive regulation of cytokinesis, positive regulation of G2/M transition o…	Single-Organism Process
P30307	3	CDC25C	[cytoplasm, cytosol, mitochondrial intermembrane space, nuclear speck, nucleoplasm, nucleus, perinuclear region of cytoplasm, phosphoprotein phosphatase activity, protein kinase binding, protein tyrosine phosphatase activity, WW domain binding, cell division, cell proliferation, G2/M transition of mitotic cell cycle, positive regulation of G2/M transition of mitotic cell cycle, positive regulatio…	Single-Organism Process
P30260	2	CDC27	[anaphase-promoting complex, centrosome, cytoplasm, cytosol, mitotic spindle, nucleoplasm, nucleus, spindle, protein phosphatase binding, anaphase-promoting complex-dependent catabolic process, cell division, metaphase/anaphase transition of mitotic cell cycle, positive regulation of mitotic metaphase/anaphase transition, protein K11-linked ubiquitination, protein ubiquitination, regulation of me…	Cellular Component Organization of Biogenesis
P49427	2	CDC34	[cytosol, nuclear speck, nucleoplasm, nucleus, ATP binding, ubiquitin conjugating enzyme activity, ubiquitin-protein transferase activity, cellular response to interferon-beta, DNA replication initiation, G1/S transition of mitotic cell cycle, negative regulation of cAMP-mediated signaling, positive regulation of inclusion body assembly, positive regulation of neuron apoptotic process, proteasome…	Metabolic Process
Q16543	2	CDC37	[chaperone complex, cytoplasm, cytosol, extracellular exosome, HSP90-CDC37 chaperone complex, chaperone binding, heat shock protein binding, Hsp90 protein binding, kinase binding, protein kinase binding, protein kinase regulator activity, scaffold protein binding, unfolded protein binding, positive regulation of mitophagy in response to mitochondrial depolarization, posttranscriptional regulation…	Signaling
P60953	3	CDC42	[apical part of cell, cell-cell junction, cytoplasm, cytoplasmic ribonucleoprotein granule, cytosol, dendritic spine, endoplasmic reticulum membrane, extracellular exosome, filopodium, focal adhesion, glutamatergic synapse, Golgi membrane, Golgi transport complex, leading edge membrane, membrane, microtubule organizing center, midbody, mitotic spindle, neuron projection, neuronal cell body, phago…	Cellular Component Organization of Biogenesis
Q5VT25	1	CDC42BPA	[actomyosin, cell leading edge, cell-cell junction, cytoplasm, cytoskeleton, cytosol, extracellular exosome, lamellipodium, ATP binding, identical protein binding, magnesium ion binding, GO:0106310, protein serine/threonine kinase activity, actin cytoskeleton reorganization, actomyosin structure organization, cell migration, peptidyl-threonine phosphorylation, protein phosphorylation]	Locomotion
Q9Y5S2	3	CDC42BPB	[actomyosin, cell leading edge, cell-cell junction, cytoplasm, cytoskeleton, cytosol, extracellular exosome, lamellipodium, plasma membrane, ATP binding, magnesium ion binding, protein kinase activity, GO:0106310, protein serine/threonine kinase activity, macromolecular complex binding, small GTPase binding, actin cytoskeleton reorganization, actomyosin structure organization, cell migration, cyt…	Locomotion
Q6NZY7	1	CDC42EP5	[cytoplasm, cytoskeleton, cytosol, endomembrane system, membrane, plasma membrane, small GTPase binding, JNK cascade, positive regulation of actin filament polymerization, positive regulation of pseudopodium assembly, regulation of cell shape, Rho protein signal transduction]	Cellular Component Organization of Biogenesis
O75419	3	CDC45	[centrosome, ciliary basal body, CMG complex, DNA replication preinitiation complex, nucleoplasm, nucleus, chromatin binding, DNA replication origin binding, single-stranded DNA binding, DNA replication checkpoint, DNA replication initiation, DNA unwinding involved in DNA replication, double-strand break repair via break-induced replication, mitotic DNA replication preinitiation complex assembly]	Metabolic Process
Q99459	4	CDC5L	[catalytic step 2 spliceosome, cytoplasm, membrane, nuclear speck, nucleoplasm, nucleus, Prp19 complex, spliceosomal complex, U2-type catalytic step 2 spliceosome, DNA binding, transcriptional activator activity, RNA polymerase II transcription regulatory region sequence-specific binding, RNA polymerase II transcription factor activity, sequence-specific DNA binding, identical protein binding, RN…	Metabolic Process
Q99741	4	CDC6	[cytoplasm, cytosol, intercellular bridge, mitotic spindle, nucleoplasm, nucleus, spindle midzone, spindle pole, ATP binding, DNA replication origin binding, kinase binding, nucleotide binding, cell division, cellular response to angiotensin, cellular response to vasopressin, DNA replication checkpoint, DNA replication initiation, mitotic cell cycle, mitotic DNA replication checkpoint, negative r…	Single-Organism Process
O00311	3	CDC7	[cytoplasm, intercellular bridge, mitotic spindle, nucleoplasm, nucleus, ATP binding, kinase activity, metal ion binding, protein kinase activity, GO:0106310, protein serine/threonine kinase activity, cell cycle phase transition, cell division, double-strand break repair via break-induced replication, G1/S transition of mitotic cell cycle, peptidyl-serine phosphorylation, positive regulation of c…	Signaling
Q69YH5	3	CDCA2	[chromosome, cytosol, nucleoplasm, nucleus, cell cycle, cell division, chromosome segregation, positive regulation of protein dephosphorylation, regulation of chromosome segregation, regulation of mitotic nuclear division]	Cellular Component Organization of Biogenesis
Q99618	4	CDCA3	[adherens junction, cytosol, cell cycle, cell division, protein ubiquitination]	Single-Organism Process
Q96FF9	3	CDCA5	[chromatin, chromosome, chromosome, centromeric region, cytoplasm, cytosol, nucleoplasm, nucleus, chromatin binding, macromolecular complex binding, cell division, double-strand break repair, mitotic cell cycle, mitotic chromosome condensation, mitotic metaphase plate congression, mitotic sister chromatid cohesion, positive regulation of exit from mitosis, regulation of cohesin loading]	Cellular Component Organization of Biogenesis
Q96GN5	1	CDCA7L	[cytosol, fibrillar center, nucleolus, nucleoplasm, nucleus, positive regulation of cell proliferation, regulation of transcription, DNA-templated]	Metabolic Process
Q53HL2	3	CDCA8	[chromocenter, chromosome passenger complex, chromosome, centromeric region, cytosol, intercellular bridge, microtubule cytoskeleton, midbody, nucleolus, nucleoplasm, macromolecular complex, spindle midzone, chromosome organization, mitotic cell cycle, mitotic cytokinesis, mitotic metaphase plate congression, mitotic sister chromatid segregation, mitotic spindle midzone assembly, mitotic spindle …	Cellular Component Organization of Biogenesis
P12830	9	CDH1	[actin cytoskeleton, adherens junction, apical junction complex, catenin complex, cell junction, cytoplasm, cytoplasmic side of plasma membrane, endosome, extracellular exosome, extracellular region, flotillin complex, glutamatergic synapse, lamellipodium, lateral plasma membrane, membrane, perinuclear region of cytoplasm, plasma membrane, postsynapse, trans-Golgi network, ankyrin binding, beta-c…	Growth
Q9Y6N8	1	CDH10	[adherens junction, catenin complex, GABA-ergic synapse, glutamatergic synapse, plasma membrane, postsynaptic specialization membrane, presynaptic active zone membrane, cadherin binding, calcium ion binding, adherens junction organization, calcium-dependent cell-cell adhesion via plasma membrane cell adhesion molecules, cell morphogenesis, cell-cell adhesion, cell-cell adhesion via plasma-membran…	Cellular Component Organization of Biogenesis
P55290	2	CDH13	[catenin complex, caveola, GO:0062023, cytoplasm, external side of plasma membrane, extracellular exosome, extracellular region, extracellular space, focal adhesion, neuron projection, plasma membrane, adiponectin binding, cadherin binding, calcium ion binding, lipoprotein particle binding, low-density lipoprotein particle binding, protein homodimerization activity, calcium-dependent cell-cell ad…	Locomotion
P55291	1	CDH15	[catenin complex, caveola, extracellular exosome, Golgi apparatus, neuromuscular junction, plasma membrane, cadherin binding, calcium ion binding, cell adhesion, cell-cell adhesion via plasma-membrane adhesion molecules, homophilic cell adhesion via plasma membrane adhesion molecules]
Q9H159	1	CDH19	[adherens junction, catenin complex, cadherin binding, calcium ion binding, adherens junction organization, calcium-dependent cell-cell adhesion via plasma membrane cell adhesion molecules, cell morphogenesis, cell-cell adhesion via plasma-membrane adhesion molecules, cell-cell junction assembly, homophilic cell adhesion via plasma membrane adhesion molecules]	Cellular Component Organization of Biogenesis
P19022	2	CDH2	[adherens junction, apical part of cell, apical plasma membrane, apicolateral plasma membrane, basolateral plasma membrane, catenin complex, cell junction, cell surface, cell-cell junction, GO:0062023, cytoplasm, desmosome, endoplasmic reticulum lumen, fascia adherens, focal adhesion, intercalated disc, lamellipodium, neuron projection, plasma membrane, plasma membrane raft, postsynaptic density …	Developmental Process
P22223	1	CDH3	[adherens junction, catenin complex, cell junction, cytoplasm, plasma membrane, cadherin binding, calcium ion binding, cell adhesion, cell-cell adhesion via plasma-membrane adhesion molecules, hair cycle process, homophilic cell adhesion via plasma membrane adhesion molecules, keratinization, negative regulation of timing of catagen, negative regulation of transforming growth factor beta2 product…	Signaling
P55283	1	CDH4	[catenin complex, plasma membrane, cadherin binding, calcium ion binding, axon extension, axon guidance, cell adhesion, cell-cell adhesion via plasma-membrane adhesion molecules, heterophilic cell-cell adhesion via plasma membrane cell adhesion molecules, homophilic cell adhesion via plasma membrane adhesion molecules, positive regulation of axon extension]	Growth
P33151	2	CDH5	[adherens junction, bicellular tight junction, catenin complex, cell junction, cell surface, cell-cell junction, external side of plasma membrane, membrane, nuclear membrane, nucleoplasm, plasma membrane, beta-catenin binding, BMP receptor binding, cadherin binding, calcium ion binding, fibrinogen binding, protein phosphatase binding, protein tyrosine kinase binding, receptor binding, ion channel…	Locomotion
Q9H305	1	CDIP1	[cytoplasmic side of late endosome membrane, cytoplasmic side of lysosomal membrane, nucleus, zinc ion binding, intrinsic apoptotic signaling pathway in response to DNA damage by p53 class mediator, tumor necrosis factor-mediated signaling pathway]	Signaling
O14735	2	CDIPT	[endoplasmic reticulum membrane, Golgi apparatus, membrane, plasma membrane, alcohol binding, carbohydrate binding, CDP-diacylglycerol-inositol 3-phosphatidyltransferase activity, diacylglycerol binding, manganese ion binding, CDP-diacylglycerol metabolic process, phosphatidylinositol biosynthetic process]	Metabolic Process
P06493	8	CDK1	[centrosome, chromosome, telomeric region, cyclin B1-CDK1 complex, cyclin-dependent protein kinase holoenzyme complex, cytoplasm, cytosol, endoplasmic reticulum membrane, extracellular exosome, membrane, midbody, mitochondrial matrix, mitochondrion, mitotic spindle, nucleoplasm, nucleus, spindle microtubule, ATP binding, chromatin binding, cyclin binding, cyclin-dependent protein kinase activity,…	Rhythmic Process
Q9UQ88	2	CDK11A	[cyclin-dependent protein kinase holoenzyme complex, cytoplasm, nucleus, ATP binding, cyclin-dependent protein serine/threonine kinase activity, protein kinase activity, GO:0106310, protein serine/threonine kinase activity, apoptotic process, mitotic cell cycle, protein phosphorylation, regulation of apoptotic process, regulation of cell cycle, regulation of cell growth, regulation of centrosome …	Growth
P21127	3	CDK11B	[cyclin-dependent protein kinase holoenzyme complex, cytoplasm, nucleus, ATP binding, cyclin-dependent protein serine/threonine kinase activity, protein kinase activity, GO:0106310, protein serine/threonine kinase activity, RNA binding, apoptotic process, mitotic cell cycle, protein phosphorylation, regulation of apoptotic process, regulation of cell cycle, regulation of cell growth, regulation o…	Growth
Q9NYV4	3	CDK12	[cyclin K-CDK12 complex, cyclin-dependent protein kinase holoenzyme complex, cyclin/CDK positive transcription elongation factor complex, nuclear cyclin-dependent protein kinase holoenzyme complex, nuclear speck, nucleoplasm, nucleus, ATP binding, cyclin binding, cyclin-dependent protein serine/threonine kinase activity, protein kinase activity, protein kinase binding, GO:0106310, RNA polymerase …	Metabolic Process
Q14004	2	CDK13	[cyclin K-CDK13 complex, cyclin-dependent protein kinase holoenzyme complex, cyclin/CDK positive transcription elongation factor complex, cytosol, extracellular region, extracellular space, ficolin-1-rich granule lumen, Golgi apparatus, nuclear cyclin-dependent protein kinase holoenzyme complex, nuclear speck, nucleoplasm, nucleus, ATP binding, cyclin binding, cyclin-dependent protein serine/thre…	Immune System Process
O94921	3	CDK14	[cyclin-dependent protein kinase holoenzyme complex, cytoplasm, cytoplasmic cyclin-dependent protein kinase holoenzyme complex, cytosol, nucleoplasm, nucleus, plasma membrane, ATP binding, cyclin binding, cyclin-dependent protein serine/threonine kinase activity, GO:0106310, cell division, G2/M transition of mitotic cell cycle, protein phosphorylation, regulation of canonical Wnt signaling pathwa…	Signaling
Q00536	3	CDK16	[cyclin-dependent protein kinase holoenzyme complex, cytoplasm, cytosol, extrinsic component of cytoplasmic side of plasma membrane, microtubule cytoskeleton, neuron projection, nucleus, plasma membrane, synaptic vesicle, ATP binding, cyclin-dependent protein serine/threonine kinase activity, GO:0106310, protein serine/threonine kinase activity, exocytosis, growth hormone secretion, neuron projec…	Signaling
Q00537	2	CDK17	[cytoplasm, nucleus, ATP binding, cyclin-dependent protein serine/threonine kinase activity, protein kinase activity, GO:0106310, protein phosphorylation, regulation of transcription involved in G1/S transition of mitotic cell cycle]	Metabolic Process
Q07002	1	CDK18	[cytoplasm, nucleus, ATP binding, cyclin-dependent protein serine/threonine kinase activity, GO:0106310, protein phosphorylation, regulation of transcription involved in G1/S transition of mitotic cell cycle]	Metabolic Process
P24941	3	CDK2	[Cajal body, centrosome, chromosome, telomeric region, condensed chromosome, cyclin A1-CDK2 complex, cyclin A2-CDK2 complex, cyclin E1-CDK2 complex, cyclin E2-CDK2 complex, cyclin-dependent protein kinase holoenzyme complex, cytoplasm, cytosol, endosome, male germ cell nucleus, nucleoplasm, nucleus, transcription factor complex, X chromosome, Y chromosome, ATP binding, cyclin binding, cyclin-depe…	Cellular Component Organization of Biogenesis
O14519	1	CDK2AP1	[cytoplasm, cytosol, nucleoplasm, nucleus, perinuclear region of cytoplasm, DNA polymerase binding, cell cycle, DNA-dependent DNA replication, positive regulation of protein phosphorylation]	Metabolic Process
Q00526	3	CDK3	[cyclin-dependent protein kinase holoenzyme complex, nucleus, ATP binding, cyclin-dependent protein serine/threonine kinase activity, GO:0106310, cell division, cell proliferation, cellular response to DNA damage stimulus, G0 to G1 transition, G1/S transition of mitotic cell cycle, negative regulation of Notch signaling pathway, protein phosphorylation]	Signaling
P11802	2	CDK4	[bicellular tight junction, chromatin, cyclin D1-CDK4 complex, cyclin D2-CDK4 complex, cyclin D3-CDK4 complex, cyclin-dependent protein kinase holoenzyme complex, cytosol, mediator complex, nuclear membrane, nucleolus, nucleoplasm, nucleus, transcription factor complex, ATP binding, cyclin binding, cyclin-dependent protein serine/threonine kinase activity, cyclin-dependent protein serine/threonin…	Growth
Q00535	4	CDK5	[axon, cell junction, cyclin-dependent protein kinase holoenzyme complex, cytoplasm, cytosol, dendrite, filopodium, glutamatergic synapse, growth cone, lamellipodium, membrane, microtubule, neuromuscular junction, neuron projection, neuronal cell body, nucleoplasm, nucleus, perikaryon, plasma membrane, postsynaptic density of dendrite, presynapse, cyclin-dependent protein kinase 5 holoenzyme comp…	Rhythmic Process
Q96JB5	2	CDK5RAP3	[centrosome, cytoplasm, cytosol, intracellular membrane-bounded organelle, membrane, nucleolus, nucleus, macromolecular complex, cyclin binding, MDM2/MDM4 family protein binding, mitogen-activated protein kinase binding, NF-kappaB binding, protein kinase binding, ubiquitin-like protein ligase binding, apoptotic nuclear changes, brain development, cell proliferation, definitive erythrocyte differe…	Metabolic Process
Q00534	1	CDK6	[centrosome, cyclin D2-CDK6 complex, cyclin-dependent protein kinase holoenzyme complex, cytoplasm, cytosol, mediator complex, nucleoplasm, nucleus, ruffle, ATP binding, cyclin binding, cyclin-dependent protein serine/threonine kinase activity, FBXO family protein binding, GO:0106310, RNA polymerase II carboxy-terminal domain kinase activity, astrocyte development, cell dedifferentiation, cell di…	Immune System Process
P50613	3	CDK7	[CAK-ERCC2 complex, cyclin-dependent protein kinase activating kinase holoenzyme complex, cytoplasm, cytosol, fibrillar center, male germ cell nucleus, nucleoplasm, nucleus, perinuclear region of cytoplasm, plasma membrane, core TFIIH complex, holo TFIIH complex, TFIIK complex, ATP binding, DNA-dependent ATPase activity, cyclin-dependent protein serine/threonine kinase activity, protein C-terminu…	Metabolic Process
P49336	1	CDK8	[mediator complex, nucleolus, nucleoplasm, nucleus, macromolecular complex, ATP binding, cyclin-dependent protein serine/threonine kinase activity, protein kinase activity, GO:0106310, RNA polymerase II carboxy-terminal domain kinase activity, protein phosphorylation]	Metabolic Process
P50750	2	CDK9	[cyclin/CDK positive transcription elongation factor complex, cytoplasmic ribonucleoprotein granule, mediator complex, membrane, nucleoplasm, nucleus, P-TEFb complex, PML body, transcription elongation factor complex, 7SK snRNA binding, ATP binding, chromatin binding, cyclin-dependent protein serine/threonine kinase activity, DNA binding, protein kinase activity, protein kinase binding, GO:010631…	Metabolic Process
Q5VV42	69	CDKAL1	[endoplasmic reticulum, endoplasmic reticulum membrane, membrane, rough endoplasmic reticulum, 4 iron, 4 sulfur cluster binding, metal ion binding, N6-threonylcarbomyladenosine methylthiotransferase activity, tRNA (N(6)-L-threonylcarbamoyladenosine(37)-C(2))-methylthiotransferase, maintenance of translational fidelity, tRNA methylthiolation]	Metabolic Process
O76039	1	CDKL5	[centrosome, ciliary basal body, ciliary tip, dendrite cytoplasm, dendritic growth cone, glutamatergic synapse, nucleoplasm, nucleus, ATP binding, cyclin-dependent protein serine/threonine kinase activity, kinase activity, protein kinase activity, GO:0106310, protein serine/threonine kinase activity, small GTPase binding, modulation of chemical synaptic transmission, neuron migration, positive re…	Growth
P38936	3	CDKN1A	[cyclin-dependent protein kinase holoenzyme complex, cytosol, nuclear body, nucleolus, nucleoplasm, nucleus, PCNA-p21 complex, macromolecular complex, cyclin binding, cyclin-dependent protein kinase activating kinase activity, cyclin-dependent protein serine/threonine kinase inhibitor activity, metal ion binding, GO:0140677, GO:0140678, protein kinase binding, protein kinase inhibitor activity, G…	Growth
P46527	2	CDKN1B	[Cul4A-RING E3 ubiquitin ligase complex, cytoplasm, cytosol, endosome, intracellular membrane-bounded organelle, nucleoplasm, nucleus, chaperone binding, cyclin binding, cyclin-dependent protein serine/threonine kinase inhibitor activity, Hsp70 protein binding, binding, bridging, GO:0140678, protein kinase binding, protein kinase inhibitor activity, protein phosphatase binding, macromolecular com…	Growth
Q9NXV6	2	CDKN2AIP	[granular component, nucleolus, nucleoplasm, p53 binding, RNA binding, cellular response to DNA damage stimulus, negative regulation of cell growth, positive regulation of cell growth, positive regulation of signal transduction, regulation of protein stability]	Growth
P42772	1	CDKN2B	[cytoplasm, cytosol, nucleus, cyclin-dependent protein serine/threonine kinase inhibitor activity, protein kinase binding, aging, cell cycle, cellular response to extracellular stimulus, cellular response to nutrient, cellular response to transforming growth factor beta stimulus, cellular senescence, liver development, megakaryocyte differentiation, negative regulation of cell proliferation, nega…	Immune System Process
P42773	1	CDKN2C	[cytoplasm, cytosol, nucleus, cyclin-dependent protein serine/threonine kinase inhibitor activity, protein kinase binding, cell cycle, negative regulation of cell growth, negative regulation of cell proliferation, negative regulation of phosphorylation, negative regulation of stem cell proliferation, oligodendrocyte differentiation, regulation of cyclin-dependent protein serine/threonine kinase a…	Growth
Q16667	3	CDKN3	[cytoplasm, cytosol, perinuclear region of cytoplasm, myosin phosphatase activity, protein serine/threonine phosphatase activity, protein tyrosine phosphatase activity, protein tyrosine/serine/threonine phosphatase activity, G1/S transition of mitotic cell cycle, negative regulation of cell proliferation, protein dephosphorylation, regulation of cell cycle, regulation of cyclin-dependent protein …	Single-Organism Process
Q4KMG0	2	CDON	[plasma membrane, anterior/posterior pattern specification, cell adhesion, cell fate specification, cell-cell adhesion, cerebral cortex development, embryonic body morphogenesis, embryonic retina morphogenesis in camera-type eye, lens development in camera-type eye, myoblast fusion, nervous system development, neural precursor cell proliferation, neuron differentiation, positive regulation of MAP…	Developmental Process
O95674	1	CDS2	[endoplasmic reticulum, endoplasmic reticulum membrane, membrane, mitochondrial inner membrane, phosphatidate cytidylyltransferase activity, CDP-diacylglycerol biosynthetic process, lipid droplet formation, phosphatidylglycerol biosynthetic process]	Cellular Component Organization of Biogenesis
Q9H211	2	CDT1	[kinetochore, nuclear body, nucleoplasm, nucleus, chromatin binding, DNA binding, DNA polymerase binding, attachment of mitotic spindle microtubules to kinetochore, cell division, chromosome segregation, deactivation of mitotic spindle assembly checkpoint, DNA replication checkpoint, DNA replication preinitiation complex assembly, kinetochore organization, mitotic cell cycle, negative regulation …	Cellular Component Organization of Biogenesis
Q9UKY7	1	CDV3	[cytoplasm, cytosol, plasma membrane]
P47902	2	CDX1	[chromatin, nucleus, transcriptional activator activity, RNA polymerase II transcription regulatory region sequence-specific binding, transcription factor activity, sequence-specific DNA binding, RNA polymerase II transcription factor activity, sequence-specific DNA binding, methyl-CpG binding, RNA polymerase II core promoter proximal region sequence-specific DNA binding, RNA polymerase II regula…	Developmental Process
Q99626	1	CDX2	[chromatin, condensed nuclear chromosome, nucleoplasm, nucleus, transcriptional repressor complex, transcription factor activity, sequence-specific DNA binding, RNA polymerase II transcription factor activity, sequence-specific DNA binding, transcriptional repressor activity, RNA polymerase II transcription regulatory region sequence-specific binding, methyl-CpG binding, RNA polymerase II core pr…	Developmental Process
O14627	1	CDX4	[chromatin, nucleus, transcriptional activator activity, RNA polymerase II transcription regulatory region sequence-specific binding, transcription factor activity, sequence-specific DNA binding, RNA polymerase II transcription factor activity, sequence-specific DNA binding, RNA polymerase II core promoter proximal region sequence-specific DNA binding, RNA polymerase II regulatory region sequence…	Developmental Process
Q9Y232	1	CDYL	[chromosome, cytoplasm, nuclear speck, nucleus, chromatin binding, GO:0120092, identical protein binding, methylated histone binding, protein binding, bridging, transcription corepressor activity, GO:0120094, random inactivation of X chromosome, spermatid development, spermatogenesis]	Developmental Process
Q8N8U2	1	CDYL2	[nucleus, catalytic activity, methylated histone binding, transcription corepressor activity]
P13688	2	CEACAM1	[adherens junction, apical plasma membrane, basal plasma membrane, cell junction, cell surface, cell-cell junction, extracellular exosome, lateral plasma membrane, membrane, microvillus membrane, plasma membrane, specific granule membrane, tertiary granule membrane, transport vesicle membrane, actin binding, bile acid transmembrane transporter activity, calmodulin binding, filamin binding, identi…	Locomotion
P06731	1	CEACAM5	[apical plasma membrane, basolateral plasma membrane, cell surface, extracellular exosome, extracellular region, membrane, plasma membrane, GPI anchor binding, identical protein binding, protein homodimerization activity, apoptotic process, heterophilic cell-cell adhesion via plasma membrane cell adhesion molecules, homophilic cell adhesion via plasma membrane adhesion molecules, homotypic cell-c…	Single-Organism Process
Q14002	1	CEACAM7	[apical plasma membrane, cytosol, extracellular region, plasma membrane]
P49715	1	CEBPA	[C/EBP complex, CHOP-C/EBP complex, chromatin, intracellular membrane-bounded organelle, nucleolus, nucleoplasm, nucleus, RNA polymerase II transcription factor complex, transcription factor complex, chromatin DNA binding, DNA binding, transcriptional activator activity, RNA polymerase II transcription regulatory region sequence-specific binding, transcription factor activity, sequence-specific D…	Immune System Process
[truncated: 6,505 more rows]

## Sheet: S2B. Maternal 
Node ID	Degree	Gene Name	GO	OBO Category
[truncated: 7,007 more rows]

## Sheet: S2C. Famine 
Node ID	Degree	Gene Name	GO	OBO Category
[truncated: 8,457 more rows]
