# Supplementary material for: Intrauterine growth and the tangential expansion of the human cerebral cortex in times of food scarcity and abundance
Source: Nat Commun. 2024 Feb 13;15:1205. doi: 10.1038/s41467-024-45409-6 (PMC10864407; doi:10.1038/s41467-024-45409-6)
Supplement: Supplementary file 5 — Supplementary Software 1 [file 41467_2024_45409_MOESM5_ESM.txt]

########################################################
######## Map DMR CpGs to mQTLs for Famine PGS ##########
########################################################

# Manuscript title: Intrauterine growth and the tangential expansion of the human cerebral cortex in times of food scarcity and abundance
# Authors: 
#   Daniel E. Vosberg
#   Igor Jurisica
#   Zdenka Pausova
#   Tomáš Paus


library(readxl)
library(data.table)
library(liftOver)
library(tidyverse)
library(plyranges)
library(jsonlite)
library(httr)

# liftover hg18 -> hg19 using https://genome.ucsc.edu/cgi-bin/hgLiftOver
tobi_hg19 <- read_excel("Tobi_SupplData_hg19.xlsx", sheet = 2)
# read 450k methylation from: https://webdata.illumina.com/downloads/productfiles/humanmethylation450/humanmethylation450_15017482_v1-2.csv
meth450 <- fread("humanmethylation450_15017482_v1-2.csv", skip = 7, data.table = FALSE,
                 fill=TRUE)

meth450_b <- meth450 %>%
  select(IlmnID, Name, CHR, MAPINFO) %>%
  filter(!is.na(MAPINFO))

## convert tobi_hg19 to GRanges object
ranges_gr = GRanges(tobi_hg19$Chr_hg19, IRanges(start=tobi_hg19$Start_hg19, 
                                          end=tobi_hg19$End_hg19), 
                    gene = tobi_hg19$Nearest_gene,
                    n_cpgs = tobi_hg19$Nr_CpGs_measured,
                    meth_pair_diff = tobi_hg19$`Within_pair_Difference_(%)`,
                    p = tobi_hg19$P)

## convert 450k CpGs to GRanges object
cpg_gr = GRanges(paste0("chr",meth450_b$CHR), IRanges(start=meth450_b$MAPINFO, 
                                          end=meth450_b$MAPINFO), cpg = meth450_b$IlmnID)

# find CpGs within differentially methylated region (DMR) ranges
cpg_Byoverlap <- subsetByOverlaps(cpg_gr, ranges_gr)

cpg_Byoverlap_df <- as.data.frame(cpg_Byoverlap) %>%
  select(CHR = seqnames, position = start, cpg)

# repeat overlap, retaining metadata (e.g., gene, n_cpgs) from both GRange objects: 
# see: https://support.bioconductor.org/p/112371/
cpg_ranges_overlap <- as.data.frame(join_overlap_inner(cpg_gr, ranges_gr)) %>%
  select(CHR = seqnames, position = start, cpg:p) %>%
  distinct()

count_p <- as.data.frame(table(cpg_ranges_overlap$p))
names(count_p) <- c("p","n_cpgs_in_450k")
count_p$p <- as.numeric(as.character(count_p$p))

cpg_ranges_overlap <- cpg_ranges_overlap %>%
  lefputt_join(count_p, by = "p")

#write.csv(cpg_ranges_overlap, "tobi_hg19_cpg_ranges_overlap_2023jan30.csv", 
   #       quote = FALSE, row.names = FALSE)


#### map CpGs to meQTLs ####
query <- list(
  cpgs = cpg_ranges_overlap$cpg,
  pval = 5e-8,
  clumped = 1
)
res <- POST("http://api.godmc.org.uk/v0.1/query", body = query, encode = "json")
out <- content(res) %>% lapply(., as_data_frame) %>% bind_rows

# remove indels
out_rm_ID <- out %>%
  filter(!a1 %in% c("I","D"))

# extract methylation-based directionality from Tobi et al. 2014
cpg_ranges_overlap <- cpg_ranges_overlap %>%
  mutate(direction_meth = if_else(meth_pair_diff >= 0, 1, -1))

# select CpGs and methylation directionality 
cpgs_direction <- cpg_ranges_overlap %>%
  select(cpg, direction_meth)

out_rm_ID_direction <- out_rm_ID %>%
  left_join(cpgs_direction, by = "cpg") %>%
  mutate(beta_a1_dir = beta_a1 * direction_meth) %>%
  select(rsid, cpg, a1, a2, beta_a1, beta_a1_dir, direction_meth, se, pval, samplesize, cistrans, clumped)

# remove duplicate SNPs, retaining lowest p-value or largest absolute effect size
out_rm_ID_direction_uniq <- out_rm_ID_direction %>%
  arrange(pval, desc(abs(beta_a1_dir))) %>%
  filter(!duplicated(rsid))

# write.table(out_rm_ID_direction_uniq, "mQTLs_GoDMC_mapped_from_TobiCpGs_5e8_dir.meth_2023feb1.txt", 
#           quote = FALSE, row.names = FALSE)
